# Supplementary material for: QTL Mapping in New Arabidopsis thaliana Advanced Intercross-Recombinant Inbred Lines
Source: PLoS One. 2009 Feb 2;4(2):e4318. doi: 10.1371/journal.pone.0004318 (PMC2629843; doi:10.1371/journal.pone.0004318)
Supplement: Table S2 — Genotype information and hypocotyl length data for EstC AI-RILs. (1.79 MB XLS) [file pone.0004318.s002.xls]

## Sheet: Table_S2_b.csv
RIL Number	Far_Red	Red	White	Blue	Dark	Assay ID	44607520	44606354	T1G11	44607217	F21M12	44606370	44606867	44606517	44606468	21607648	44607652	21607761	44607971	44606183	MSAT1.10	21607640	44607660	21607615	ZFPG	21607242	44607693	44607528	NGA392	21607165	44607873	44606305	21607548	44607963	21607540	21607234	MSAT1.4	T27K12	44606411	44607168	44606883	21607361	44607299	21607065	44606973	21607336	44606875	44607152	44607611
	hypo length	hypo length	hypo length	hypo length	hypo length	Chromosome	Chr_1	Chr_1	Chr_1	Chr_1	Chr_1	Chr_1	Chr_1	Chr_1	Chr_1	Chr_1	Chr_1	Chr_1	Chr_1	Chr_1	Chr_1	Chr_1	Chr_1	Chr_1	Chr_1	Chr_1	Chr_1	Chr_1	Chr_1	Chr_1	Chr_1	Chr_1	Chr_1	Chr_1	Chr_1	Chr_1	Chr_1	Chr_1	Chr_1	Chr_1	Chr_1	Chr_1	Chr_1	Chr_1	Chr_1	Chr_1	Chr_1	Chr_1	Chr_1
	(mm)	(mm)	(mm)	(mm)	(mm)	Position	592464	1042028	1243168	2991798	3212191	3229453	3294414	3398022	3941262	4175292	4529095	4569323	4826763	6940693	7296649	8014952	8384891	8682427	8727055	9058891	9343234	9496666	9831766	9973150	10641417	11159587	11362148	13395451	15160926	15443285	14160180	15926702	15976827	16395208	16395208	16095354	16874305	16836263	17355484	17363901	18155049	18433043	18632610
1	-	-	-	-	12.2		A	A	A	B	-	B	B	B	B	B	-	B	B	A	A	A	-	A	A	A	A	B	B	B	B	B	B	B	B	B	B	B	B	B	B	B	B	B	B	B	B	B	B
2	5.5	7.5	6	3.6	12		A	A	A	A	A	A	A	A	A	A	A	A	A	A	A	B	B	B	B	B	B	B	B	B	B	B	B	A	A	A	A	A	A	A	A	-	B	B	B	B	B	B	B
3	5.6	-	7.1	2.2	12.1		A	A	A	A	A	A	A	A	A	A	A	A	A	A	A	A	A	A	A	A	A	A	A	A	A	A	A	B	B	B	B	B	B	B	B	-	B	A	A	-	A	A	A
4	4.8	7	6.2	3.1	10.2		A	A	A	A	A	A	A	A	A	A	A	A	A	A	A	B	B	B	B	B	B	B	B	A	A	A	A	B	B	B	B	B	-	B	B	B	B	B	B	B	B	B	B
5	5.1	5.7	5.3	2.4	10		A	A	A	A	A	A	-	-	A	A	A	A	A	A	A	B	B	B	B	B	B	B	B	B	B	B	B	B	B	B	B	B	B	B	B	-	B	B	B	B	B	B	B
6	4.6	4.5	5.4	2.4	10.4		A	A	A	A	A	A	A	A	A	A	A	A	A	B	B	B	B	B	B	B	B	B	B	B	B	B	B	B	B	B	B	B	B	B	B	B	B	B	B	B	B	B	B
7	4.4	5.3	-	2.7	11		A	A	A	A	A	A	A	A	A	B	B	B	B	B	B	B	B	A	A	B	B	B	-	B	B	B	B	B	B	B	B	B	B	B	B	B	B	B	B	A	A	A	B
8	5.7	6.2	6.5	3.5	12.6		B	B	B	B	B	B	B	B	B	B	B	B	B	B	B	B	B	B	B	B	B	B	B	B	B	B	B	B	B	B	-	B	B	A	A	A	A	A	A	A	A	B	B
9	6	9.7	8	3.5	12		B	B	B	B	B	B	B	B	B	-	A	A	A	A	-	A	A	A	A	A	A	A	A	-	A	A	A	B	-	B	B	B	B	B	B	B	B	B	B	-	B	B	B
10	4.8	6.5	5	3	11.9		A	A	A	A	A	A	A	-	A	A	B	B	B	-	B	B	B	-	-	-	-	A	-	-	A	A	A	A	A	-	A	A	A	A	A	A	A	A	-	A	A	A	A
11	5.5	7	5.4	2.8	11.4		B	B	B	B	B	B	B	B	B	B	B	B	B	A	A	A	A	-	A	A	A	A	B	B	B	B	B	-	A	A	A	A	A	A	A	-	-	A	-	-	A	A	A
12	5.1	6.6	5	3	11.2		B	B	B	B	B	B	B	B	B	B	-	B	B	A	A	A	-	A	A	A	A	A	A	A	A	B	B	A	A	A	-	A	A	A	A	A	A	A	A	A	A	A	A
13	-	-	7.2	3.8	13.3		B	B	B	B	-	B	B	B	B	B	B	B	B	B	B	B	B	B	B	B	B	B	B	B	B	-	B	B	B	B	B	B	B	B	B	-	B	B	B	B	B	B	B
14	-	-	6.3	2.6	11.7		A	A	A	A	A	A	-	-	B	B	B	B	B	B	B	B	B	B	B	B	B	B	B	B	B	B	B	B	B	B	B	B	-	B	-	-	B	B	B	B	B	B	B
15	-	-	6.8	4	12.5		B	B	B	B	B	B	B	B	B	B	B	B	B	B	B	B	B	B	B	B	B	B	B	B	B	B	B	B	B	B	B	B	B	B	B	-	B	B	B	B	B	B	B
16	-	-	6.7	2.9	11		B	B	B	B	A	A	B	B	B	B	B	B	B	B	B	B	B	B	B	B	B	B	B	B	B	A	A	B	B	B	B	B	B	B	B	B	B	B	B	B	B	B	B
17	-	-	5.8	2.8	12.6		B	B	A	A	A	A	A	A	A	A	A	A	A	A	A	B	B	B	B	B	B	B	B	B	B	-	B	B	B	B	B	B	-	B	B	B	B	B	B	B	B	B	B
18	-	-	-	2.7	10.6		B	B	B	B	B	B	B	B	B	B	A	A	A	A	A	A	B	B	B	B	B	B	B	B	B	B	B	B	B	B	B	B	B	B	-	-	B	B	B	B	B	B	B
19	-	-	6.1	3.3	11		A	A	A	B	B	B	B	B	B	B	B	B	B	B	B	B	B	B	B	B	B	B	B	B	B	B	B	B	B	B	B	B	B	B	B	B	B	B	B	B	B	B	B
20	-	-	4.7	2.7	11.8		B	B	B	B	B	B	B	B	A	A	A	A	A	A	A	B	B	B	B	B	B	B	B	B	B	-	B	B	B	B	-	B	B	B	B	B	B	B	B	B	B	B	B
21	-	-	5.7	3.2	10.2		A	A	A	A	A	A	-	-	A	B	B	B	-	B	-	B	B	B	B	B	B	B	B	B	B	-	B	B	B	B	B	B	-	B	-	B	B	A	A	A	A	A	A
22	-	-	5.5	2.9	10.2		A	A	A	A	A	A	A	-	A	A	A	A	A	A	A	A	A	A	A	B	B	B	B	B	B	B	B	A	A	A	A	A	A	A	-	A	A	B	B	B	B	B	B
23	-	-	6.5	3.3	11.6		A	A	A	A	A	A	A	A	A	A	A	A	A	A	A	A	A	A	A	A	A	A	A	A	A	A	A	B	B	B	B	B	B	A	A	A	A	A	A	A	A	A	A
24	-	-	-	3.4	-		A	A	A	B	B	B	B	B	B	B	B	B	B	B	B	B	B	B	B	B	B	B	B	B	B	B	B	B	B	B	B	B	B	B	B	-	B	B	B	B	B	B	B
25	4.8	6.4	5.4	2.8	12.5		B	-	B	B	-	B	B	B	B	B	B	B	B	B	B	B	B	B	B	B	B	B	B	B	B	B	B	B	B	B	B	B	B	B	B	B	B	B	B	B	B	B	B
26	4	6.4	4.4	1.8	12.8		B	B	B	B	B	B	B	B	B	B	B	B	B	B	B	B	B	B	B	B	B	B	B	B	B	B	B	B	B	B	B	B	B	A	A	B	B	B	B	A	A	A	A
27	4.6	8.1	6.8	2.8	12.2		B	B	B	B	B	B	B	B	B	B	B	B	B	B	B	B	B	B	B	B	B	B	B	B	B	B	B	B	B	B	B	B	B	B	B	B	B	B	-	-	-	-	-
28	4.2	7.4	5.3	2.7	12.2		B	B	B	B	B	B	B	B	B	B	B	B	B	B	B	B	B	B	B	B	B	B	B	B	B	B	B	B	B	B	B	B	B	-	B	B	B	A	A	A	A	A	A
29	6.5	7.7	5.1	2.9	13.2		B	B	B	A	A	A	A	A	A	A	A	A	A	A	B	B	B	B	B	A	A	A	A	A	A	A	A	B	B	B	B	B	B	B	B	B	B	B	B	B	B	B	B
30	5.3	5.6	5.1	2.9	12.6		A	A	A	B	B	B	B	B	A	A	A	A	A	A	A	A	B	B	B	B	B	B	B	B	B	B	B	B	B	B	B	B	B	B	B	B	B	B	B	B	B	B	B
31	-	7	6	2.8	12.9		B	B	B	B	B	B	B	B	B	B	B	B	B	B	B	A	-	A	A	A	B	B	B	B	B	B	B	B	B	B	B	B	B	B	B	-	B	B	B	B	B	B	B
32	-	6.6	6.1	3.6	13.4		A	A	A	A	A	A	A	-	A	A	A	A	A	A	A	A	A	A	A	A	A	A	A	A	A	A	A	B	B	B	-	B	B	B	B	-	B	B	-	B	B	B	B
33	-	8.2	6	3.3	13.2		A	A	A	A	A	A	A	A	A	A	A	A	A	A	A	A	A	A	A	A	A	A	A	A	A	A	A	B	B	B	B	B	B	A	A	A	A	A	A	A	A	A	A
34	-	6.8	6	3.3	12.6		A	A	A	B	B	B	B	B	B	B	B	B	B	B	B	B	B	B	B	B	B	B	B	B	B	B	B	B	B	B	B	B	B	B	-	-	B	B	B	B	B	B	B
35	-	8	5.3	2.5	12		B	B	B	B	A	A	B	B	B	B	B	B	B	A	-	A	A	A	A	A	A	A	B	B	B	B	B	B	B	B	B	B	B	B	-	-	B	B	B	-	B	A	A
36	-	8.2	7.8	2.8	13.3		B	B	B	B	B	B	B	B	B	B	B	-	B	B	B	B	A	A	A	A	A	A	A	A	A	A	A	B	B	B	B	B	B	B	B	B	B	B	B	A	-	A	A
37	-	-	7	1.9	10.4		B	B	B	B	-	B	B	B	B	A	A	A	A	B	B	B	B	A	A	A	B	B	B	B	B	B	B	B	B	B	B	B	B	A	A	A	A	A	A	A	A	A	A
38	-	-	8.2	2.6	11.5		B	B	B	B	B	B	B	-	B	B	B	B	-	-	A	A	A	A	A	A	A	A	A	A	-	A	A	B	B	B	B	-	-	B	-	-	B	B	B	B	B	B	B
39	-	-	-	1.6	-		B	B	B	A	A	A	A	A	A	A	A	A	B	B	B	B	B	B	B	A	A	A	A	A	B	B	B	B	B	B	B	B	B	B	B	B	B	B	B	B	B	B	B
40	-	-	7.2	2.6	11.1		A	A	A	A	A	A	A	A	A	A	-	A	A	A	A	A	A	A	A	A	B	B	B	B	B	B	B	B	B	B	B	B	B	B	B	B	B	B	B	B	B	B	B
41	-	-	7.1	3.1	12.9		B	B	B	B	B	B	B	B	B	B	B	B	B	B	B	B	B	B	B	B	B	B	B	B	B	B	B	B	B	B	B	B	B	B	B	-	B	B	B	B	B	B	B
42	-	-	6.9	3.3	12.6		B	B	B	B	B	B	B	B	B	B	B	B	B	B	B	B	A	A	A	A	A	A	A	B	B	B	B	B	B	B	B	B	B	B	B	B	B	B	B	B	B	B	B
43	-	-	8.1	3.5	11.8		A	A	A	A	A	A	A	A	A	A	A	A	A	A	A	A	A	A	A	A	A	A	A	A	A	A	A	B	B	B	B	B	B	A	A	A	A	A	A	A	A	A	A
44	-	-	7.9	3.4	11.5		A	A	A	A	A	A	A	-	A	A	A	A	A	B	B	B	B	A	A	A	A	A	A	A	A	A	A	A	A	A	-	A	A	A	A	A	A	A	A	A	A	B	B
45	-	-	9	3.5	11.9		A	A	B	B	B	B	B	B	B	B	B	B	B	A	A	A	A	A	A	A	B	B	B	B	B	A	A	A	A	A	A	A	A	A	A	A	A	A	A	A	A	A	A
46	-	-	8.2	2.7	9.1		A	A	A	A	A	A	-	A	A	A	A	A	A	B	B	B	B	B	B	B	B	B	B	B	B	B	B	B	B	B	B	B	B	A	A	A	A	A	A	A	A	A	A
47	-	-	7.6	2.1	9.6		B	B	B	B	B	B	B	B	B	B	B	B	B	B	B	B	B	B	B	B	B	B	B	B	B	-	B	B	B	B	B	B	B	B	B	-	B	B	A	A	A	A	A
48	-	-	-	-	12.2		A	A	A	B	B	B	B	B	A	A	A	A	A	A	-	B	B	B	B	A	B	A	A	A	A	A	A	A	A	A	-	A	A	A	A	A	B	B	-	B	B	B	B
49	-	6.6	-	3.1	10.2		B	B	B	B	-	B	B	B	B	B	B	B	-	B	B	B	B	B	B	B	B	B	B	B	B	B	B	B	B	B	B	B	B	B	B	-	B	B	B	B	B	B	B
50	4.1	8.1	-	3.3	10.8		A	A	A	A	A	A	A	-	A	A	A	A	-	A	A	A	A	A	A	A	B	B	B	B	B	B	B	B	B	B	-	B	B	B	B	-	B	B	B	B	A	A	A
51	3.4	7.7	-	3	10.1		A	A	A	A	A	A	A	A	A	A	A	A	B	B	B	B	B	B	B	A	A	A	A	A	A	A	A	B	B	B	B	B	B	B	B	B	A	A	A	A	B	B	B
52	4.1	-	-	2.6	10.3		A	A	A	A	A	A	A	A	A	A	A	A	B	B	B	B	B	B	B	A	A	A	A	-	B	B	B	B	B	B	B	B	B	B	B	-	B	B	B	-	B	A	A
53	5.1	7	-	4	12.4		A	A	A	A	A	A	B	B	B	A	A	A	A	A	A	B	B	B	B	B	B	B	B	B	B	B	B	B	B	B	B	B	B	B	B	B	B	B	B	B	B	B	B
54	4.8	7.4	-	2.7	12		A	A	A	A	A	A	A	A	A	A	A	A	B	B	B	B	B	B	B	A	A	A	A	A	B	B	B	B	B	B	-	B	B	B	B	B	B	B	B	B	B	A	A
55	5.3	4.7	-	2.7	12.4		A	A	A	A	A	A	A	B	B	B	B	B	B	B	B	B	B	B	B	B	B	B	B	B	B	B	B	B	B	B	B	B	B	B	B	-	B	B	B	B	B	B	B
56	5.1	7.4	-	2.8	11.5		A	A	A	A	A	A	A	A	A	A	A	A	A	A	A	A	A	A	A	A	A	A	A	A	A	A	A	A	A	A	-	A	A	A	A	-	A	A	A	A	A	A	A
57	-	-	-	3.4	11.6		A	A	A	A	A	A	A	-	A	A	A	A	A	A	A	B	B	B	B	B	B	B	B	B	B	B	B	B	B	B	B	B	B	B	B	B	B	B	B	B	B	B	B
58	5.2	7.8	-	4.2	10.9		A	A	A	B	B	B	B	B	B	B	B	B	B	B	B	B	B	B	B	B	B	B	B	B	B	B	B	B	B	B	B	B	B	B	B	-	B	B	B	B	B	B	B
59	5.5	7.2	-	2.6	11.7		B	B	B	B	B	B	B	B	B	B	B	B	B	A	A	A	A	A	A	A	A	B	B	B	B	B	B	B	B	B	B	B	B	B	B	B	B	B	B	B	B	B	B
60	5.8	7.5	-	2.8	12.5		B	B	B	B	B	B	B	B	B	A	A	A	A	A	A	B	B	B	B	B	B	B	B	B	B	B	B	B	B	B	B	B	B	B	B	B	B	B	B	B	B	B	B
61	4.9	8.4	7.6	2.3	13.1		B	-	B	B	-	B	B	B	B	B	B	B	B	B	B	B	B	B	B	B	A	A	A	-	A	A	A	B	B	B	B	B	B	A	A	A	A	-	B	A	A	A	A
62	6.2	9.9	8.2	3.2	13.5		A	A	A	A	A	A	A	A	A	A	A	A	A	A	A	A	-	A	A	A	A	A	A	A	A	A	A	A	A	A	A	A	A	A	A	-	A	A	A	A	A	A	A
63	4.4	9.2	7.8	2.6	12.9		B	A	A	B	B	B	B	B	B	B	B	B	-	A	A	A	A	A	A	A	A	A	A	A	A	A	A	A	A	A	A	A	A	A	A	A	A	A	A	A	A	A	A
64	4.5	8.8	5.9	2.7	11.9		A	A	A	A	A	A	A	-	A	A	A	A	A	A	A	A	A	A	A	A	A	A	A	A	A	B	B	A	A	A	A	A	A	A	A	-	A	A	A	A	A	A	A
65	5	8.3	5.2	2.6	12.6		B	B	B	B	B	B	B	B	B	B	B	B	B	B	B	B	B	B	B	B	B	B	B	B	B	B	B	B	B	B	B	B	B	B	B	-	B	B	B	B	B	B	B
66	6.5	-	7.7	3.4	13		B	B	B	A	A	A	A	A	A	A	A	A	A	B	B	A	A	A	A	A	A	A	A	A	B	B	B	B	B	B	B	B	B	B	B	B	B	B	B	B	B	B	B
67	4.6	7.9	6.5	2.4	12		A	A	A	A	A	A	A	A	A	B	B	B	B	B	B	B	B	B	B	B	B	B	B	B	B	B	B	B	B	B	B	B	B	B	B	-	B	B	B	B	B	B	B
68	4.2	9.1	7.3	3	12		A	A	A	A	A	A	A	A	A	A	-	A	A	A	A	A	-	A	A	A	A	A	A	A	A	A	A	A	A	A	-	A	A	A	A	-	A	A	A	B	A	A	A
69	5.2	7.9	6	2.4	11.3		B	B	B	B	B	B	B	B	B	A	A	A	A	A	A	B	B	B	B	B	B	B	B	B	B	B	B	B	B	B	B	B	B	B	B	B	B	B	B	B	B	B	B
70	5.2	7.6	7	2.4	14.6		B	B	B	B	B	B	B	B	B	B	A	A	A	B	B	B	B	B	B	B	B	B	B	B	B	B	B	B	B	B	B	B	B	B	B	B	B	B	B	B	B	B	B
71	4.4	7.5	6.2	2.5	12.1		A	A	A	A	A	A	A	-	A	A	A	A	A	A	A	B	B	B	B	B	B	B	B	B	B	B	B	B	B	B	B	B	B	B	B	B	B	B	B	B	B	B	B
72	6	10.4	9	3.8	13.4		B	B	B	B	B	B	B	B	B	B	B	B	B	B	B	A	A	A	A	A	A	A	A	A	B	B	B	B	B	B	-	B	B	B	B	-	B	B	B	B	B	B	B
73	-	-	4	2.4	10.3		A	A	A	A	A	A	A	A	A	A	A	A	A	A	A	B	B	B	B	B	B	B	B	B	B	B	B	B	B	B	B	B	B	B	B	-	B	B	B	-	B	B	B
74	-	-	5.7	3.2	10.7		A	A	A	A	A	-	A	-	A	B	B	B	-	B	B	B	B	B	B	B	B	B	B	B	A	A	A	A	A	A	A	A	A	A	A	A	-	A	A	A	A	A	A
75	-	-	4.8	3.1	11.2		A	A	A	A	A	A	A	-	A	A	-	A	A	A	A	A	A	A	A	A	A	A	A	B	B	A	A	A	A	A	A	A	A	A	A	A	A	A	A	B	B	B	B
76	-	-	5.1	2.4	11		A	A	A	A	A	A	-	-	A	A	A	A	A	A	A	B	B	B	B	B	B	B	B	B	B	B	B	B	B	B	B	B	B	B	-	-	B	B	B	B	B	B	B
77	-	-	4.9	2.5	11.1		B	B	-	B	B	B	B	B	B	B	B	B	B	B	B	B	B	B	B	B	B	B	B	B	B	B	B	B	B	B	B	B	B	B	B	B	B	B	B	B	B	B	B
78	-	-	6.8	3.1	10.8		B	B	B	B	B	B	B	B	A	A	A	A	B	B	B	B	B	B	B	B	B	B	B	B	B	B	B	B	B	B	B	B	B	B	B	-	B	B	B	B	B	B	B
79	-	-	5.7	2.2	11.5		-	A	A	-	-	-	-	-	-	A	-	A	-	-	A	A	A	A	A	A	B	B	B	B	B	B	B	B	B	B	B	B	B	B	B	B	B	B	B	B	B	B	B
80	-	-	5.5	2.3	11.3		A	A	A	B	B	B	B	B	B	B	B	B	B	-	A	B	B	B	B	B	B	B	B	B	A	-	-	B	-	-	-	B	-	-	-	-	-	-	-	-	B	B	B
81	-	-	-	3.8	11.1		A	A	A	B	B	B	B	B	B	B	B	B	B	B	B	B	B	B	B	B	B	B	B	B	B	B	B	B	B	B	B	B	B	B	-	-	B	B	A	A	A	A	A
82	-	-	6.2	2.6	9.7		B	B	B	B	B	B	B	B	A	A	A	A	A	B	B	B	B	B	B	B	B	B	B	B	B	B	B	B	B	B	B	B	B	B	-	B	B	B	B	B	B	B	B
83	-	-	5.8	3	11.9		A	A	A	A	A	A	A	-	A	A	A	A	A	A	A	A	A	A	A	A	A	A	A	A	A	B	B	B	B	B	B	B	B	B	B	-	B	B	B	B	B	B	B
84	-	-	5	2.6	10.6		A	A	B	B	B	B	B	B	A	A	-	B	B	B	B	B	-	B	B	B	B	B	B	B	B	B	B	B	B	B	-	B	B	B	B	-	B	B	B	B	B	B	B
85	-	-	5.8	2.2	7.5		B	B	B	A	A	A	A	-	A	A	A	A	A	-	A	A	A	A	A	A	A	B	B	B	B	B	B	B	B	B	B	B	-	B	B	B	-	A	-	A	-	A	A
86	4.5	-	4.9	-	9.9		A	A	A	A	A	A	A	-	A	A	A	A	A	-	A	A	A	A	A	A	B	B	B	B	B	B	B	B	B	B	B	B	B	B	B	B	B	B	B	B	B	B	B
87	6.5	-	6.5	2.8	12.4		A	A	A	A	A	A	A	A	A	A	A	A	A	A	A	A	A	A	A	A	A	A	A	A	B	B	B	B	B	B	B	B	B	B	B	-	B	B	B	B	B	A	A
88	5.2	-	5.4	2.6	11.1		A	A	A	A	A	A	A	A	A	A	A	A	A	A	A	A	A	A	A	A	A	A	A	B	B	A	A	-	A	A	A	A	A	A	A	A	A	A	A	B	B	B	B
89	5.5	-	6.3	2.6	11.6		A	A	A	A	A	A	A	A	A	A	A	A	A	B	B	B	B	B	B	B	B	B	B	B	B	B	B	B	B	B	B	B	B	B	B	B	B	B	B	B	B	B	B
90	4.5	-	5.8	2.2	-		A	A	A	A	A	A	A	-	A	A	A	A	A	A	A	-	B	B	B	B	B	B	B	B	B	B	B	B	B	B	B	B	B	B	B	-	B	-	B	B	B	B	B
91	6	-	7.5	3.1	13		A	A	A	A	A	A	A	A	A	A	A	A	A	A	A	A	A	A	A	A	A	A	A	A	A	A	A	B	B	B	B	B	B	B	B	-	B	B	B	B	B	A	A
92	5.6	-	5.2	2.6	11.8		B	B	B	B	B	B	B	B	B	B	-	B	B	A	A	A	-	A	A	A	A	B	B	B	B	B	B	B	B	B	-	B	B	B	B	-	B	B	B	B	B	B	B
93	5.2	-	5.7	2.3	12.5		B	B	B	B	B	B	B	B	B	B	B	B	B	B	B	B	B	B	B	B	B	B	B	B	B	B	B	B	B	B	B	B	B	B	B	B	B	B	A	A	A	A	A
94	4.6	-	5.4	2.3	11.9		B	B	B	B	B	B	B	B	B	B	B	B	B	B	B	B	B	B	B	B	B	B	B	B	B	B	B	B	B	B	B	B	B	B	B	B	B	B	A	A	A	A	A
95	5.5	-	4.8	2.7	11.4		B	B	B	B	B	B	B	B	B	B	B	B	B	A	A	A	A	A	A	A	A	A	A	A	A	A	A	A	A	A	-	A	A	A	A	-	A	B	B	B	B	B	B
96	6.8	-	-	2.6	-		A	A	A	A	A	A	A	A	A	A	A	A	-	A	A	B	B	B	B	B	B	B	B	B	B	A	A	A	A	A	-	A	A	A	A	-	A	A	A	A	A	B	B
97	5.5	-	8.5	-	12.1		A	A	A	A	A	A	A	A	A	A	A	A	A	A	A	A	A	A	A	A	A	A	A	A	B	-	B	B	B	B	-	B	B	B	B	-	B	B	B	B	B	B	B
98	6.1	-	6.8	-	12.5		A	-	-	-	-	-	-	-	-	B	B	B	B	-	B	B	-	B	B	B	-	-	-	B	-	-	B	-	B	B	B	B	-	-	-	B	-	B	-	B	-	-	-
99	6.6	-	7.7	-	13.4		B	B	B	B	B	B	B	-	B	B	A	A	A	B	B	A	A	A	A	A	A	A	A	A	B	B	B	B	B	B	B	B	B	B	B	-	B	B	B	B	B	B	B
100	4.7	-	5.4	-	10.2		A	A	A	B	B	B	B	B	B	B	B	B	B	A	A	A	A	A	B	B	B	B	A	B	B	B	B	B	B	B	B	B	B	B	B	-	B	B	B	B	B	B	B
101	6.3	-	7.3	-	13.5		B	B	B	B	B	B	B	B	B	B	A	A	A	A	A	B	B	B	B	A	A	A	-	A	A	A	A	B	B	B	B	B	B	B	B	B	B	B	B	B	B	B	B
102	3.8	-	-	-	11.1		A	A	A	-	A	-	-	-	B	A	-	A	-	B	B	B	B	B	B	B	B	B	B	B	B	B	B	B	B	B	B	B	B	B	B	B	B	B	B	B	B	B	B
103	5.5	-	7	-	12.8		B	B	B	B	B	B	B	B	B	B	B	B	B	B	B	B	B	B	B	B	B	B	A	B	B	B	B	B	B	B	B	B	B	B	B	-	B	A	A	A	-	A	A
104	5	-	-	-	10.6		B	B	B	B	B	B	B	B	A	A	-	A	A	A	A	A	-	A	A	A	B	B	A	B	B	B	B	B	B	B	B	B	B	B	B	B	B	B	B	B	B	B	B
105	5.2	-	6.3	-	11.3		A	A	A	A	A	A	A	A	A	A	A	A	A	A	A	A	A	A	A	A	A	A	B	B	B	A	A	A	A	A	A	A	A	A	A	A	A	A	A	B	B	B	B
106	5.2	-	8	-	12.6		B	B	B	B	B	B	B	B	B	B	B	B	B	B	B	B	B	B	B	B	B	B	B	B	B	A	A	B	B	B	B	B	B	B	B	-	B	A	A	-	A	A	A
107	6.8	-	7.4	-	12.5		A	A	A	A	A	A	A	A	A	B	-	B	B	B	A	A	-	A	A	A	A	A	A	A	A	A	A	A	A	A	A	A	A	A	A	A	A	A	A	A	A	A	A
108	5.5	-	7.1	-	13.5		B	B	B	B	B	B	B	B	B	B	A	A	A	A	A	B	B	B	B	B	B	B	B	B	B	B	B	B	B	B	B	B	B	B	B	B	B	B	B	B	B	B	B
109	4.3	4.5	-	2.8	12.1		B	B	B	B	B	B	B	B	B	B	A	A	A	A	A	B	B	B	B	B	B	B	B	B	B	B	B	B	B	B	B	B	B	B	B	B	B	B	B	B	B	B	B
110	4.5	7.3	-	2.5	11.3		B	B	B	B	B	B	B	B	B	B	B	B	B	B	B	A	A	A	A	A	A	A	B	A	A	B	B	B	B	B	B	B	B	B	B	-	B	B	B	A	A	A	A
111	4.6	7.5	-	3.2	11		B	B	A	B	B	B	B	B	B	B	B	B	B	B	B	A	A	A	A	B	B	B	A	B	B	B	B	A	A	A	A	A	A	A	A	B	B	B	B	A	A	A	A
112	3.7	-	-	2.7	10.2		B	B	B	B	B	B	B	B	B	B	B	B	B	B	B	B	B	B	B	B	B	B	B	B	B	A	A	B	B	B	B	B	B	B	B	-	B	A	A	A	A	A	A
113	4.6	8.3	-	3.5	11.4		A	A	A	A	A	A	A	A	A	A	B	B	B	A	A	A	A	A	A	A	A	A	A	A	A	A	A	B	B	B	B	B	-	A	A	A	A	A	A	A	-	A	A
114	3.5	-	-	2.6	-		A	A	A	A	A	A	A	A	A	A	A	A	A	A	A	B	B	B	B	B	B	B	B	B	B	B	B	B	B	B	B	B	B	B	B	B	B	B	B	B	B	B	B
115	4.9	6	-	3	12.7		B	B	B	B	B	B	B	B	-	B	B	B	B	B	B	B	B	B	B	B	B	B	B	B	B	B	A	B	B	B	B	B	B	B	B	B	B	B	B	B	B	B	B
116	-	7.7	-	3.1	12.7		B	B	B	B	B	B	B	B	B	B	B	B	B	B	A	B	B	B	A	B	B	B	B	B	B	A	A	B	B	B	B	B	B	B	B	B	B	A	A	A	-	A	A
117	4	5.7	-	2.4	9.9		B	B	B	B	B	B	B	B	B	B	B	B	B	B	B	B	B	B	B	B	B	B	A	B	B	B	B	B	B	B	B	B	B	B	B	-	B	B	B	B	B	B	B
118	4.7	5.9	-	3	11.1		A	A	A	A	A	A	A	A	A	A	A	A	A	A	A	A	A	A	A	A	A	A	B	B	B	A	A	A	A	A	A	A	A	A	A	-	A	A	A	B	B	B	B
119	-	7.8	-	3.8	12.8		-	-	B	A	A	A	A	A	A	A	A	A	A	-	B	B	B	-	B	-	B	-	A	-	B	-	-	B	B	B	B	B	B	B	B	B	B	B	B	B	B	B	B
120	4.4	-	-	2.7	11.6		A	A	A	A	A	A	A	A	B	A	A	A	A	B	B	B	B	B	B	B	B	B	B	B	B	B	B	B	B	B	B	B	B	B	B	B	B	B	B	B	B	B	B
121	4.9	9.1	6.6	2.6	11.4		B	B	B	B	B	B	B	B	B	B	-	B	B	B	B	A	-	A	A	A	A	A	A	A	A	A	A	B	B	B	B	B	B	A	A	A	A	A	A	A	A	A	A
122	5.1	6.6	5.3	2.7	12.9		A	A	A	A	A	A	A	A	A	A	B	B	B	B	B	B	B	B	B	B	B	B	A	B	B	-	B	B	B	B	B	B	B	B	B	B	B	B	B	B	B	B	B
123	5.5	8.3	7	3.1	14.1		B	B	B	B	B	B	B	B	-	B	B	B	B	B	B	B	B	B	B	B	B	B	B	B	B	B	B	B	B	B	B	B	B	B	B	B	B	B	A	A	A	A	A
124	5.2	6.2	5.1	2.6	13.5		A	A	A	A	A	A	A	A	A	A	A	A	A	A	A	B	B	A	A	A	A	A	B	A	A	A	A	B	B	B	-	B	B	B	B	-	B	B	B	B	B	B	B
125	4.8	7.2	5.7	3	12.1		A	A	A	-	A	A	A	A	A	A	A	A	A	A	A	B	B	B	B	B	B	B	A	B	B	B	B	B	B	B	B	B	B	B	B	B	B	B	B	B	B	B	B
126	5.5	8	6	2.8	11.9		A	A	A	B	B	B	B	B	B	B	B	B	B	B	B	B	B	B	B	B	B	B	B	B	B	B	B	B	B	B	B	B	B	B	B	B	B	B	B	B	B	B	B
127	4.7	6.2	5.8	2.7	13.3		A	A	A	A	A	A	A	A	A	A	A	A	A	A	A	A	A	A	A	A	B	B	B	B	B	B	B	B	B	B	B	B	B	B	B	B	B	B	B	B	B	B	B
128	5.5	7.6	7.2	2.4	13.7		B	B	B	B	B	B	B	B	B	B	B	B	B	B	B	B	B	B	B	B	B	B	A	B	B	B	B	B	B	B	B	B	B	B	B	B	B	B	B	-	B	B	B
129	6	-	7.2	3.8	16		A	A	A	A	A	A	B	B	B	A	A	A	A	A	A	A	B	B	B	-	B	B	B	B	B	A	A	B	B	B	B	B	B	B	B	-	B	-	B	B	B	B	B
130	5.3	6.2	4.9	2.8	12.5		-	-	-	B	B	B	B	B	B	B	B	B	A	A	A	B	B	B	B	B	B	A	A	B	B	B	B	-	-	-	-	-	-	-	-	-	-	B	B	B	B	B	B
131	6.2	7.9	6.7	3.2	13.2		A	A	A	A	A	A	A	A	A	A	A	A	A	A	A	A	A	A	A	A	A	A	B	A	A	A	A	A	A	A	A	A	A	A	A	-	-	A	A	A	A	A	A
132	5.5	9.1	7.7	2.2	12.3		B	B	B	B	B	B	B	B	B	B	B	B	B	B	B	B	B	B	B	B	B	B	-	B	B	B	B	B	B	B	B	B	B	B	B	B	B	A	A	A	A	A	A
133	3.9	-	6.1	2.3	10.8		B	B	B	B	B	B	B	B	B	B	B	B	B	B	B	B	B	B	B	B	B	B	B	B	B	B	B	B	B	B	B	B	B	B	B	-	A	B	B	-	B	B	B
134	4.6	-	6.2	3.7	12		B	B	B	B	B	B	B	B	B	B	B	B	B	B	B	A	A	A	A	B	B	B	B	B	B	B	B	A	A	A	A	A	A	A	A	-	A	A	A	A	A	B	B
135	4.3	-	7.3	3.2	12.7		B	B	B	B	-	B	B	B	B	B	B	B	B	B	B	B	B	B	B	B	B	B	B	B	B	B	B	A	A	A	A	A	A	A	A	-	A	A	A	B	B	B	B
136	3.8	-	7.7	2.9	12.2		B	B	B	B	B	B	B	B	B	B	B	B	B	B	-	B	B	B	B	B	B	B	A	B	B	B	B	B	B	B	B	B	B	B	B	B	B	B	-	B	B	A	A
137	4.8	-	7.3	2.8	13.3		B	B	A	B	A	B	B	B	B	B	-	B	B	A	B	A	-	A	B	A	A	B	B	B	B	B	B	B	B	B	B	B	B	B	B	B	B	B	B	B	B	B	B
138	4.4	-	7.8	2.7	12.5		B	B	B	A	A	A	A	A	A	A	A	A	A	B	B	B	A	B	B	B	B	B	B	B	B	B	B	B	B	B	B	B	B	A	A	A	A	A	A	A	A	A	A
139	4	-	6.9	3.1	12.6		A	A	A	A	A	A	A	A	A	A	A	A	A	B	B	A	A	A	A	A	A	A	B	-	A	A	A	B	B	B	B	B	B	B	B	B	B	B	B	B	B	B	B
140	4.8	-	6.7	3.3	11.7		A	A	A	B	B	B	B	B	B	B	B	B	B	A	A	A	A	A	B	B	B	B	B	B	B	B	B	B	B	B	B	B	B	B	B	B	B	B	B	B	B	B	B
141	4.9	-	5.9	3.1	12.2		A	A	A	A	A	A	A	A	A	A	A	A	A	A	A	A	A	A	A	A	A	A	B	A	A	A	A	B	B	B	B	B	B	B	B	-	B	B	B	B	B	B	B
142	3.7	-	5.5	2.5	10.7		B	B	B	B	B	B	B	B	B	B	B	B	B	A	A	A	A	A	A	A	A	B	B	B	B	B	B	B	B	B	B	B	B	B	B	-	B	B	B	B	B	B	B
143	4.1	-	6.6	2.2	10.5		B	B	B	B	B	B	B	B	A	A	A	A	A	-	B	-	-	-	-	-	-	-	A	-	-	-	-	-	B	B	-	-	B	B	B	-	A	A	A	A	A	A	A
144	4.8	-	7.8	3.6	10.9		A	A	A	A	A	A	A	A	A	A	A	A	A	A	A	A	A	A	A	A	A	A	B	A	A	A	A	A	B	B	B	B	B	A	A	-	-	-	A	B	B	B	B
145	4	7.1	5.7	2.5	10		A	A	A	A	-	A	A	A	A	A	A	A	A	-	A	A	A	A	A	A	-	A	A	A	-	A	A	B	B	B	B	B	B	-	B	B	B	B	B	B	B	B	B
146	4.4	7.3	4.7	2.4	-		A	A	A	A	A	A	A	A	A	A	A	A	A	B	B	B	B	B	B	B	B	B	B	B	B	-	B	B	B	B	B	B	B	B	B	B	B	B	B	B	B	B	B
147	5.6	8.1	7.6	3.7	11.5		B	B	B	B	A	A	B	B	B	B	B	B	B	B	B	B	B	B	B	B	B	B	B	B	B	A	A	B	B	B	B	B	B	B	B	-	B	B	B	B	B	B	B
148	5.9	8.8	6.2	3.3	11.2		B	B	B	B	B	B	B	B	B	B	B	B	B	B	-	A	A	A	-	B	B	B	B	-	B	B	B	B	-	B	B	B	B	B	B	B	B	-	B	B	B	B	B
149	5.3	8.4	7.6	3.3	10.6		A	B	B	B	B	B	B	B	B	B	B	B	B	B	B	-	B	B	B	B	B	B	B	B	B	B	B	A	A	A	-	A	A	A	A	-	A	A	A	A	A	A	A
150	5.6	6.1	5.6	2.8	11.4		B	B	B	B	B	B	B	B	B	B	B	B	B	A	A	-	A	A	A	A	A	A	B	A	A	A	A	B	B	B	B	B	B	B	B	B	B	A	A	A	A	A	A
151	4	7.2	6.1	2.8	11.2		B	B	B	B	B	B	B	B	B	B	B	B	B	B	B	B	B	B	B	B	B	B	A	-	B	B	A	B	B	B	B	B	B	B	B	-	B	B	B	-	B	B	B
152	5.6	4.4	5.6	2.6	10.5		B	B	B	B	B	B	B	B	B	B	B	B	B	A	A	A	A	A	A	A	A	A	B	-	A	A	A	B	B	B	B	B	B	B	B	B	B	B	B	B	B	B	B
153	3.7	5.7	7	3	11.2		B	B	B	A	A	A	A	A	A	A	A	A	A	A	A	A	A	A	A	A	A	A	A	A	A	A	A	B	B	B	B	B	B	B	B	B	B	B	B	B	B	B	B
154	5	4.7	4.3	2.4	9.1		B	B	B	B	B	B	B	B	B	B	B	B	B	A	A	A	A	A	A	A	A	A	B	-	A	A	A	B	B	B	B	B	B	B	B	B	B	B	B	B	B	B	B
155	4.6	7	5.9	2.5	10		B	B	B	B	B	B	B	B	B	B	B	B	B	B	B	B	B	B	B	B	B	B	-	B	B	B	B	B	B	B	B	B	B	A	A	-	B	B	B	B	B	B	B
156	5.3	9.2	7.1	4	11.6		B	B	B	B	B	B	B	B	B	B	B	B	B	B	B	B	B	B	B	B	B	B	A	-	B	B	B	B	B	-	B	B	B	B	B	B	B	B	B	B	B	B	B
157	4.3	9.3	6.9	2.4	-		B	B	B	B	-	B	B	B	B	B	A	A	A	A	-	A	A	A	A	A	A	A	B	B	B	B	B	B	B	B	B	B	B	B	B	-	B	B	B	B	B	B	B
158	3.8	7.7	6.6	2.5	10		A	A	A	A	A	A	A	A	A	A	A	A	A	-	A	A	A	A	A	A	A	A	B	A	A	A	A	B	B	B	B	B	B	B	B	-	B	B	B	B	B	B	B
159	5.4	8.5	7.3	3.4	12.7		A	A	-	-	-	-	-	-	A	A	A	A	A	A	A	B	B	B	B	B	B	B	B	B	B	B	B	B	B	B	B	B	B	A	A	-	A	A	A	A	A	A	A
160	4.7	5.5	6.6	3.4	12.4		B	B	B	A	A	A	A	A	A	A	A	A	A	A	-	A	A	A	A	A	A	A	B	-	A	A	A	B	B	B	B	B	B	B	B	-	B	B	B	B	B	B	B
161	5.1	8.4	6.4	3.2	10.9		B	B	B	B	B	B	B	B	B	B	B	B	B	B	B	B	A	A	A	A	A	A	B	-	A	A	A	A	A	A	A	A	A	A	A	A	A	A	-	-	-	B	B
162	6.2	8.4	6.5	2.9	12.3		B	B	B	B	B	B	B	B	B	B	B	B	B	B	B	B	B	B	B	B	B	B	A	B	B	B	B	B	B	B	B	B	-	B	B	B	B	B	B	B	B	B	B
163	4.9	8	5.9	2.4	11.5		A	A	A	A	A	A	A	A	A	A	A	A	A	A	A	A	A	A	A	A	A	A	B	A	A	A	A	B	B	B	B	B	B	B	B	-	B	B	B	B	B	B	B
164	5.1	6.8	4	1.9	10.6		B	B	B	B	B	B	B	B	B	B	B	B	B	B	B	B	B	B	B	B	B	B	A	B	B	B	B	B	B	B	B	B	B	A	A	A	B	B	B	B	B	B	B
166	4	8.3	4.8	2.2	-		B	B	B	B	B	B	B	B	B	B	B	B	B	B	B	B	B	B	B	B	B	B	A	B	B	B	B	B	B	B	B	B	B	B	B	B	B	B	B	B	B	B	B
167	5	6.6	4.4	2.2	-		A	A	A	A	A	A	A	A	A	A	A	A	A	A	A	A	A	B	B	B	B	B	B	B	B	B	B	B	B	B	B	B	B	B	B	B	B	A	A	A	A	A	A
168	5.1	6.2	6.3	3.5	-		A	A	A	A	A	A	A	A	A	A	A	A	A	A	A	A	A	A	A	A	A	A	B	-	A	A	A	A	A	A	A	A	A	A	A	-	A	A	A	B	B	B	B
169	5.3	8.3	-	3	9.9		B	B	A	A	B	A	A	A	A	A	A	A	A	-	B	B	B	A	B	A	A	A	B	A	A	A	A	A	A	A	B	B	A	A	A	A	B	B	-	B	B	A	A
170	4.4	-	-	-	9.8		A	A	A	A	A	A	A	A	A	A	A	A	A	A	A	A	A	A	A	A	A	A	A	A	A	A	A	B	B	B	B	B	B	B	B	-	B	B	B	B	B	B	B
171	5.8	6.5	-	3	12		B	A	A	B	B	B	B	B	B	B	B	B	B	A	A	A	A	A	A	A	A	A	B	A	A	A	A	A	A	A	A	A	A	A	A	-	B	A	A	A	A	A	A
172	5.3	7.5	-	2.3	9.8		B	B	B	B	-	B	B	B	B	B	B	B	A	B	-	B	B	B	B	B	B	B	A	B	B	B	B	B	B	B	B	B	B	B	B	B	B	B	B	B	B	B	B
173	6.5	6.7	-	3.2	12.8		B	A	A	B	-	A	A	A	A	A	A	A	A	A	B	A	A	A	A	B	B	B	A	B	B	B	B	A	A	A	A	A	A	A	A	A	B	A	A	A	A	A	A
174	5.2	8.5	-	3.2	11.8		B	B	B	B	B	B	B	B	B	A	A	A	A	A	A	A	B	B	B	B	B	B	B	A	A	B	B	B	B	B	B	B	B	A	A	-	A	A	A	A	A	A	A
175	6.2	9.5	-	3	12.2		B	B	B	A	A	A	A	A	A	-	A	A	A	B	B	-	B	A	A	A	A	A	A	A	A	A	-	A	-	-	A	A	A	A	A	-	B	B	B	B	B	A	A
176	5.2	7.6	-	2.9	12.8		B	B	B	B	B	B	B	B	B	B	B	B	B	B	B	B	B	B	B	B	B	B	B	B	B	B	B	B	B	B	B	B	B	B	B	-	B	B	B	B	B	B	B
177	5.2	8.9	-	3.5	13.3		A	A	A	A	A	A	A	A	A	A	A	A	A	A	A	A	B	A	A	A	A	A	-	A	A	B	B	B	B	B	B	B	B	B	B	B	B	B	B	B	B	B	B
178	4.8	4.1	-	2.2	10.5		A	A	A	A	A	A	A	A	A	A	A	A	A	A	A	A	A	A	A	A	A	A	B	A	A	A	A	A	A	A	A	A	A	A	A	-	A	A	A	-	A	A	A
179	6.2	9.2	-	3.4	-		B	B	B	B	B	B	B	B	B	B	B	B	-	B	B	B	B	B	B	B	B	B	-	B	B	B	B	-	-	-	A	A	-	-	-	-	-	B	B	B	-	-	-
180	5.2	6.4	-	2.1	-		A	A	A	A	A	A	A	A	A	A	A	A	A	A	A	B	B	B	B	B	B	B	A	B	B	B	B	B	B	B	B	B	B	B	B	-	B	A	A	A	A	A	A
181	3.9	5.8	4.6	-	11.7		A	A	A	B	B	B	B	B	B	B	A	A	A	A	A	A	B	A	A	A	A	A	A	A	B	B	B	B	B	B	B	B	B	B	B	-	B	B	B	-	B	B	B
182	4.4	7.5	5.5	2.3	-		A	-	A	-	-	-	-	-	-	-	-	-	B	B	B	A	A	A	A	A	A	A	A	A	A	B	B	B	B	B	A	A	B	B	B	-	B	B	B	B	B	B	B
183	4.1	5.1	5.2	2.9	11.1		A	A	A	A	A	A	A	A	A	A	A	-	A	A	A	B	B	B	B	B	B	B	A	B	B	B	B	B	B	B	B	B	B	B	B	B	B	B	B	A	A	A	A
185	4.9	8.8	-	-	12.1		A	B	B	B	B	B	B	B	B	B	B	B	B	B	B	A	A	A	B	A	A	A	B	A	A	B	B	B	B	B	B	B	B	B	B	-	B	B	B	B	B	B	B
186	4.8	8.6	6.5	3.3	13.6		A	A	A	A	-	A	A	A	A	A	A	A	A	B	B	-	B	-	-	A	A	A	-	A	-	B	-	B	B	B	B	B	B	B	B	B	B	B	B	B	B	B	B
187	4.5	8.5	-	-	11.9		-	-	A	-	A	-	-	-	-	B	-	B	-	-	B	A	-	A	A	A	-	-	A	A	-	-	B	-	B	B	A	A	-	-	-	-	-	B	-	B	-	-	-
188	4.8	9.7	-	3.2	12.5		B	B	B	B	B	B	B	B	B	B	A	A	A	A	A	A	A	A	A	B	B	B	B	B	B	B	B	B	B	B	B	B	B	B	B	-	B	B	B	B	B	B	B
189	4.5	8.2	-	2.9	-		A	A	A	A	A	A	A	A	A	A	A	A	A	A	A	A	A	A	A	B	B	B	A	B	B	B	B	B	B	B	B	B	B	B	B	-	B	-	B	B	B	B	B
190	3.7	7.6	-	-	7.9		B	B	B	A	A	A	A	A	A	A	A	A	A	A	A	A	A	A	A	A	A	A	A	A	A	A	A	A	B	B	B	B	B	B	B	B	B	B	B	B	B	B	B
191	5.2	6	-	2.7	-		B	B	B	B	B	B	B	B	B	B	B	B	B	B	B	B	B	B	B	B	B	B	B	B	B	B	B	B	B	B	B	B	B	B	B	B	B	B	B	B	B	B	B
192	3.9	5.3	5.7	2.3	10.1		A	A	A	A	A	A	A	A	A	A	A	A	A	-	-	B	B	B	B	B	B	B	B	B	B	B	B	B	B	B	B	-	B	B	B	-	B	B	B	B	B	B	B
193	5.8	7.4	6	3.3	12.7		A	A	A	A	A	A	A	A	A	A	A	A	A	A	A	A	A	A	A	A	A	A	A	A	B	A	A	B	B	B	B	B	B	B	B	-	B	B	B	B	B	A	A
194	4.6	-	5.9	-	12.2		A	A	A	A	A	A	A	A	A	A	A	A	A	-	A	A	A	A	A	A	A	A	A	A	A	A	A	B	B	B	B	B	B	A	A	-	A	A	-	B	B	B	B
195	5.7	8.2	5.1	2.4	12.4		B	B	B	B	B	B	B	B	B	B	B	A	A	A	A	A	A	A	A	A	A	A	A	A	A	A	A	B	B	B	B	B	B	A	A	A	A	A	A	A	A	A	A
196	5.5	7.5	7.4	3.6	13.3		A	A	B	A	A	A	A	A	A	A	A	A	A	B	B	B	B	B	B	B	B	B	B	B	B	B	B	B	B	B	B	B	B	B	B	B	B	B	B	B	B	B	B
197	-	5.7	4.4	2.2	11.4		B	B	B	B	B	B	B	B	B	B	B	B	B	B	B	B	B	B	B	B	B	B	B	B	B	B	B	B	B	B	B	B	B	B	B	-	B	B	B	B	B	B	B
198	5.3	-	5.7	-	-		B	B	B	B	B	B	B	B	B	B	B	B	B	-	A	A	A	A	A	A	A	A	A	B	A	A	A	A	A	A	A	A	A	A	-	A	-	A	-	A	B	B	B
199	5.5	7	5.3	2.5	12.4		A	A	A	A	A	A	A	A	A	A	A	A	A	A	A	A	A	A	A	A	A	A	A	A	A	A	A	B	B	B	B	B	B	B	B	-	B	B	B	B	B	B	B
200	6	7.5	6.9	3	13.1		A	A	A	B	B	B	B	B	B	B	-	B	B	B	B	B	-	B	B	B	B	A	A	A	A	A	A	A	A	A	A	A	A	B	B	B	B	B	B	B	B	B	B
201	5.4	-	5	2.7	13.4		A	A	A	A	-	A	A	A	A	A	A	A	A	B	B	B	B	B	B	B	B	B	B	B	B	B	B	B	B	B	B	B	B	B	B	-	B	B	B	B	B	B	B
202	4	-	4.2	1.8	7.1		A	A	A	A	A	A	A	-	A	-	A	-	A	A	A	-	B	-	B	-	B	B	B	-	B	B	-	B	-	-	B	B	B	B	B	-	B	-	B	-	B	B	B
204	5.5	7.7	5.4	2.7	11.3		B	B	B	B	B	B	B	B	B	B	B	B	A	A	A	A	A	A	A	A	A	A	A	-	A	A	A	B	B	B	B	B	B	B	B	B	B	B	B	B	B	B	B
205	-	8.5	7	-	-		B	B	B	B	B	B	B	B	B	B	B	B	B	B	B	B	B	A	B	B	B	B	B	B	B	B	B	B	B	B	B	B	B	B	B	B	B	B	B	B	B	B	B
206	-	8.2	7.6	3.5	-		A	A	A	A	A	A	A	A	A	A	A	A	A	B	B	B	B	B	B	B	B	B	B	B	B	B	B	B	B	B	B	B	B	B	B	-	B	B	B	B	B	B	B
207	-	8.9	6.7	2.8	-		A	A	A	A	A	A	A	A	A	A	A	A	A	A	A	B	B	B	A	B	B	B	-	B	A	A	A	B	B	B	B	B	B	A	A	A	A	A	A	A	A	A	A
208	-	7.8	8.3	3.2	-		A	B	B	B	B	B	B	B	B	-	B	B	B	B	B	B	B	B	B	B	B	B	B	B	B	B	B	B	B	B	B	B	B	B	B	-	B	B	B	B	B	B	B
209	-	7.3	7	-	-		A	A	A	A	A	A	B	B	A	A	A	A	A	A	A	A	B	B	B	B	B	B	B	B	B	B	B	B	B	B	B	B	B	B	B	-	B	B	B	B	B	B	B
210	-	6.7	5.1	2.5	-		A	A	-	A	A	A	A	A	A	A	A	A	A	A	A	B	B	B	B	B	B	B	B	B	B	B	B	B	B	B	B	B	B	B	B	B	B	B	B	B	B	B	B
211	-	7.4	5.8	3.1	-		A	A	A	A	A	A	A	A	A	A	A	A	B	A	A	B	B	B	B	B	B	B	B	B	B	B	B	B	B	B	B	B	B	B	B	-	B	B	B	B	B	B	B
212	-	8.8	7.1	3.2	-		A	A	A	A	A	A	A	A	A	A	A	A	A	A	A	A	A	A	A	A	A	A	A	A	A	A	A	B	B	B	B	B	B	B	B	-	B	B	B	B	B	B	B
213	-	8.9	6.7	3.5	-		A	A	A	A	A	A	A	A	A	A	A	-	A	A	A	A	A	A	A	A	A	A	A	A	A	A	A	B	B	B	B	B	B	B	B	B	B	B	B	B	B	B	B
214	-	9.4	8	3.4	-		B	A	A	B	B	B	B	B	B	B	B	B	B	B	B	A	A	A	-	A	A	A	-	A	A	A	A	B	B	B	B	-	B	B	B	B	A	A	A	A	A	A	A
215	-	7.1	6.4	2.4	-		B	B	B	B	B	B	B	B	A	A	A	A	B	B	B	B	B	B	B	B	B	B	B	B	B	B	B	B	B	B	B	B	B	B	B	-	B	B	B	B	B	B	B
216	-	8.7	7.6	3.1	-		B	A	A	A	A	A	A	A	A	B	B	B	B	B	B	B	B	B	B	B	B	B	B	B	A	A	A	A	A	A	A	A	A	A	A	A	A	A	A	A	A	A	A
217	5	8.3	7.5	2.9	12.8		B	B	B	B	B	B	B	B	B	B	A	A	A	A	A	B	B	B	B	A	A	A	A	A	A	A	A	B	B	B	B	B	B	B	B	B	B	A	A	A	A	A	A
218	4.8	7.6	7	2.4	12.7		A	A	A	A	A	A	A	A	A	A	A	A	A	A	A	B	B	B	B	B	B	B	B	B	B	B	B	B	B	B	-	B	B	B	B	-	B	B	B	B	A	A	A
219	-	6.8	7.1	3	11.7		A	A	A	A	A	A	A	A	A	A	A	A	A	A	A	A	A	A	A	A	A	A	A	A	A	A	A	B	B	B	B	B	B	B	B	B	B	B	B	-	B	B	B
220	5.3	3.7	5.9	3.4	11.2		A	A	A	A	A	A	A	A	A	A	A	A	A	B	B	B	B	B	B	A	A	A	A	A	A	B	B	B	B	B	B	B	B	B	B	-	B	B	B	B	B	B	B
221	4.2	3.6	5.5	2.9	11.5		A	A	A	A	A	A	A	-	A	A	A	A	A	A	A	B	B	B	B	B	B	B	B	B	B	B	B	B	B	B	B	B	B	B	B	B	B	B	B	B	B	B	B
223	5.3	8	6.3	3	11.8		B	B	B	B	B	B	B	B	B	B	B	B	B	B	B	-	B	B	B	B	B	B	B	B	B	B	B	B	B	B	B	B	B	B	B	-	B	B	B	B	-	B	B
224	5.1	5.8	6.6	2.9	11.8		A	A	A	A	A	A	A	A	A	A	A	A	A	A	A	A	A	A	A	A	A	A	A	A	A	A	A	A	A	A	A	A	A	A	A	-	A	A	A	B	B	B	B
225	5.6	5	6.2	3.3	11.7		A	A	A	A	A	A	A	A	A	-	A	A	B	B	B	B	B	B	B	B	B	B	B	B	B	B	B	B	B	B	B	B	B	B	B	B	B	A	A	A	A	A	A
226	4.1	4.7	4.8	2.1	11.2		A	A	A	A	B	A	-	A	A	A	A	A	A	A	A	A	A	A	A	A	A	A	A	A	A	A	A	B	B	B	B	B	B	B	B	B	B	B	A	A	A	A	A
227	4.9	4.7	7.7	3.3	11.7		B	B	B	B	B	B	B	B	B	B	B	B	B	B	B	A	A	A	A	A	A	A	A	A	A	A	A	A	A	A	A	A	A	A	A	A	A	B	B	B	B	B	B
228	5.3	7	7.1	3	13.8		B	B	B	B	B	B	B	B	B	B	B	B	B	B	B	B	B	B	B	B	B	B	B	B	A	A	A	B	B	B	B	B	B	A	A	A	A	A	A	A	A	A	A
229	4.5	6.9	6.1	3.2	11		B	B	B	B	B	B	B	B	A	-	A	A	B	A	A	-	B	B	B	B	B	B	B	B	A	-	B	B	B	B	B	B	B	B	B	B	B	B	B	B	B	B	B
230	3.5	8.6	7.1	2.9	12		A	A	A	A	A	A	A	A	A	A	A	A	A	A	A	B	B	B	B	B	B	B	B	B	B	B	B	B	B	-	B	B	B	B	B	B	B	B	B	B	A	A	A
231	5.2	9.1	8.2	4.4	13.4		B	B	A	B	B	B	B	-	B	B	B	B	B	B	B	B	-	B	B	B	B	B	B	B	B	-	B	B	B	B	B	B	B	A	A	-	A	A	-	B	B	B	B
232	4.2	6.8	6.3	3.1	12.8		A	A	A	A	A	A	A	A	A	A	A	A	A	A	A	A	A	A	A	A	A	A	B	A	A	-	A	B	B	B	B	-	B	B	B	-	B	B	A	A	A	A	A
233	4.6	-	8.5	3.5	10.5		A	A	A	A	A	A	A	A	A	A	A	A	A	A	A	A	A	A	A	A	A	-	A	-	A	A	A	A	A	A	A	A	A	A	A	A	B	A	A	B	B	B	B
234	2.8	5.9	5.7	2.3	8.9		B	B	B	B	B	B	B	B	A	A	A	A	A	B	B	B	B	B	B	B	B	B	B	-	B	B	B	B	B	B	B	B	B	B	B	B	B	B	B	B	B	B	B
235	-	7	6.6	2.8	14		A	A	A	A	A	A	A	A	A	A	A	A	A	B	B	B	B	B	B	B	B	B	B	B	B	B	B	B	B	B	B	B	B	B	B	B	B	B	B	B	B	B	B
236	-	-	5.2	3.2	12.5		A	A	A	A	A	A	A	A	A	-	A	A	A	A	A	A	A	A	A	A	A	A	A	A	A	A	A	B	B	B	B	B	B	B	B	B	B	B	B	B	B	B	B
237	-	4.6	5.9	3.1	11.8		A	A	A	A	A	A	A	A	A	A	A	A	A	B	B	B	B	B	B	B	B	B	B	B	B	B	B	B	B	B	B	B	B	B	B	B	B	B	B	A	A	A	A
238	-	7.3	5.8	2.8	10.3		B	B	B	B	B	B	B	B	A	A	-	A	B	B	B	B	-	B	B	B	B	B	B	B	B	B	B	B	B	B	B	B	B	B	B	-	B	B	B	B	B	B	B
239	-	6.6	6.6	3.2	13.4		A	B	B	B	B	B	B	B	B	B	B	B	B	B	B	B	B	B	B	B	B	B	B	B	B	B	B	B	B	B	B	B	B	B	B	-	B	B	B	B	B	B	B
240	4.7	6.6	-	2.8	10.2		A	B	B	B	B	B	B	B	B	B	B	B	B	B	B	B	B	B	B	B	B	B	B	B	B	B	B	B	B	B	B	B	B	B	B	B	B	B	B	B	B	B	B
241	4.2	6.7	-	3	11.7		A	B	B	B	B	B	B	B	B	-	B	B	B	B	B	B	B	B	B	B	B	B	B	-	B	B	B	B	B	B	B	B	B	B	B	B	B	B	B	B	B	B	B
242	4.8	6.7	-	3.3	10.9		-	A	B	B	B	B	B	B	A	A	A	A	B	B	B	A	A	A	A	A	A	A	A	A	A	A	A	A	A	A	A	A	A	A	A	A	A	A	A	A	A	A	A
243	-	-	-	2.9	10.8		A	A	A	A	A	A	A	A	A	A	A	A	A	A	A	A	A	A	A	A	A	A	A	A	A	A	A	A	A	A	B	-	A	A	A	-	-	A	-	-	-	-	-
244	4.2	7.8	-	3.6	11		B	B	B	B	B	B	B	B	B	B	B	B	B	B	B	A	A	A	A	A	A	A	A	-	-	B	B	B	B	B	B	B	B	-	B	B	B	B	B	B	B	B	B
245	4.8	5.5	-	3.5	10.1		A	-	A	A	A	A	A	B	B	-	B	B	B	B	B	B	B	B	A	B	B	B	B	B	B	B	B	B	B	B	B	B	-	B	B	B	B	B	B	B	B	B	B
246	3.7	7.6	-	4.1	12.4		B	B	B	B	B	B	B	B	B	-	B	B	B	B	B	B	B	B	B	B	B	B	B	B	B	A	A	B	B	B	B	B	B	B	B	B	A	A	A	A	A	A	A
247	4.3	8.8	-	4.2	12.7		B	B	A	A	A	A	A	A	A	-	-	A	A	A	A	B	B	B	B	B	B	B	B	-	B	B	-	B	-	B	B	B	B	B	B	B	B	B	B	A	A	A	A
248	5.5	9.1	-	3.2	12.9		B	B	-	B	B	B	B	B	B	-	A	B	B	B	B	B	B	B	B	B	B	B	B	-	B	B	B	B	B	B	B	B	B	B	B	B	B	B	B	B	B	B	B
249	3.4	6.6	-	3.2	11		A	A	A	A	A	A	A	A	A	A	A	A	A	B	B	B	B	B	B	B	B	B	B	-	B	B	B	B	B	B	B	B	B	B	B	B	B	B	B	B	B	B	B
250	4.6	8.9	-	3.7	9.4		A	A	A	A	A	A	A	A	A	A	A	A	A	A	A	A	A	-	A	-	A	A	A	A	A	A	A	A	A	A	A	A	A	A	A	A	A	A	A	A	A	A	A
251	4.9	6.5	-	3	-		B	B	B	B	B	B	B	B	A	A	-	A	A	-	A	A	A	A	A	A	A	-	A	A	A	A	A	B	B	B	B	B	B	B	B	-	B	-	-	B	B	B	B
252	-	-	6.5	2.8	-		A	A	A	A	A	A	A	A	A	A	A	A	A	A	A	A	A	A	A	A	A	A	A	A	A	A	-	B	B	-	B	B	B	B	B	-	-	-	-	-	-	A	A
253	-	-	6.5	3.4	15.6		B	B	B	B	B	B	B	B	B	B	B	B	B	B	B	B	B	B	-	B	B	B	B	B	B	B	B	B	B	B	B	B	B	B	B	-	B	-	B	B	B	B	B
254	-	-	6.8	3.2	13.8		B	B	B	-	-	-	-	-	A	-	A	A	B	B	B	-	A	A	A	-	-	-	-	-	A	A	A	-	-	-	B	B	-	-	-	-	-	-	-	-	-	-	-
255	-	-	6.5	3.3	11.8		-	-	B	-	-	-	-	-	A	A	A	A	-	-	B	A	A	A	A	-	-	-	B	-	-	-	-	-	B	B	B	B	-	-	-	-	-	B	-	B	-	-	-
256	-	-	6.8	3.6	13.8		B	B	B	-	B	B	B	B	B	-	B	B	B	B	B	A	A	A	A	A	A	A	A	A	A	B	B	B	B	B	B	B	B	B	B	-	B	B	B	B	B	B	B
257	-	-	-	2.8	-		B	B	B	B	B	B	B	B	B	B	A	A	A	-	A	B	B	B	A	B	B	B	B	B	B	B	B	B	B	B	B	B	B	B	B	-	B	B	-	B	B	B	B
258	-	-	6	3.6	15.8		A	A	A	A	A	A	A	A	A	A	A	A	A	A	A	A	B	B	B	B	B	B	B	B	B	B	B	B	B	B	B	B	B	B	B	B	B	A	A	A	A	A	A
259	-	-	8.3	4	12.4		A	A	A	A	A	A	A	A	A	A	A	A	A	A	A	A	A	A	A	A	A	A	-	A	A	A	A	B	B	B	B	B	B	B	B	B	B	B	B	B	B	B	B
260	-	-	5.8	3	11.4		A	A	-	A	-	A	A	A	A	A	A	A	A	A	A	B	B	B	B	B	B	B	B	B	B	B	B	B	B	-	B	B	B	B	B	-	B	B	B	B	B	B	B
261	-	-	6.6	4	14.5		A	A	A	A	A	A	A	A	A	A	A	A	A	A	A	A	A	A	A	A	A	A	A	-	A	A	A	B	B	B	B	B	B	B	B	B	B	B	B	A	A	A	A
262	-	-	8.2	4.3	12.5		B	B	B	B	B	B	B	B	B	B	B	B	B	B	B	B	A	A	A	A	A	A	A	A	B	B	B	B	B	B	B	B	B	B	B	-	B	B	B	B	B	B	B
263	-	7.3	6.9	-	11.6		A	A	A	B	B	B	B	B	B	B	B	B	B	B	B	B	B	B	B	B	B	B	B	B	B	B	B	B	B	B	B	B	B	B	B	B	B	B	B	B	B	B	B
264	-	7.4	7.8	-	12		B	B	-	A	A	A	A	A	A	-	A	A	B	B	B	B	A	A	A	A	A	A	A	A	A	A	A	A	A	A	A	A	A	A	A	-	A	A	A	A	A	-	-
265	-	8.1	8.6	-	12.7		B	B	B	B	B	B	B	B	B	B	B	B	B	A	A	A	A	A	A	A	A	A	A	A	A	A	A	A	A	A	A	A	A	A	A	-	B	A	A	A	A	A	A
266	-	9	9.7	-	11.4		A	A	A	A	A	A	A	A	A	A	A	A	A	A	A	B	A	A	A	A	A	A	A	A	A	A	A	B	B	B	B	B	B	B	-	-	B	B	B	B	B	B	B
267	-	9.1	9.8	-	11.6		A	A	A	A	A	A	A	A	A	-	A	-	A	A	A	-	A	-	A	-	A	A	A	-	A	A	-	B	-	-	B	B	B	B	B	-	B	-	B	-	B	B	B
268	-	7.5	-	-	12.3		B	B	B	B	B	B	B	B	B	B	B	B	B	B	B	A	A	A	A	A	B	B	B	B	B	B	B	B	B	B	B	B	B	B	B	-	B	B	B	B	B	B	B
269	-	7.3	7.7	-	12.4		B	B	B	B	B	B	B	B	B	-	B	B	B	-	B	B	B	A	A	A	A	A	A	-	B	B	B	B	B	B	B	B	B	B	B	B	B	B	-	A	A	A	A
270	-	8.1	5.4	-	11.2		A	A	A	B	B	B	B	B	B	B	B	B	B	A	A	A	A	A	A	A	A	B	B	B	B	B	B	B	B	B	B	B	B	B	B	B	B	B	B	B	B	B	B
271	-	7.3	-	-	14		-	-	B	B	B	B	B	B	-	A	-	A	-	B	B	B	B	B	B	B	B	B	B	B	B	B	B	B	B	B	B	B	B	B	B	-	B	B	B	B	B	-	-
272	-	6.8	7.8	-	12.4		A	A	-	A	A	A	A	A	B	-	B	A	B	A	A	A	A	A	A	A	A	A	A	A	A	A	B	B	B	B	B	B	B	B	B	B	B	B	B	B	B	B	B
273	-	8.6	9.8	-	13.1		B	-	-	-	-	-	-	-	A	B	A	B	A	A	A	A	A	A	A	A	A	A	A	A	A	B	A	B	B	B	B	B	B	B	B	-	B	B	B	B	B	A	A
274	-	6.6	7.2	-	13		B	B	B	B	B	B	B	B	B	B	B	B	A	A	A	B	B	B	A	B	B	B	B	B	B	B	B	B	B	B	B	B	B	B	B	B	B	B	B	B	B	B	B
275	4.3	-	5.6	-	-		B	B	B	B	B	B	B	B	B	B	B	B	B	B	B	B	A	A	A	A	A	A	A	A	B	B	B	B	B	B	B	B	B	B	-	B	B	B	B	B	B	B	B
276	5.5	6.6	6.4	-	-		B	B	B	B	B	B	B	B	B	-	B	B	B	B	B	B	B	B	B	B	B	B	B	B	B	B	B	B	B	B	B	B	B	B	B	B	B	B	B	B	B	B	B
277	4	7.7	5.9	-	12.2		A	A	A	B	B	B	B	B	B	B	B	B	B	B	B	B	B	B	B	B	B	B	B	B	B	B	B	B	B	B	B	B	B	B	B	-	B	B	B	B	B	A	A
278	5	6	6.3	-	14		A	A	A	A	A	A	A	-	A	-	A	A	A	A	A	A	A	A	A	A	A	A	A	A	A	B	B	B	B	B	B	B	B	B	B	B	B	B	B	B	B	B	B
279	4.2	6	5.7	-	14		A	A	A	A	-	A	A	A	A	A	A	A	A	A	A	A	A	A	B	A	A	A	B	A	A	A	A	B	B	B	B	B	B	B	B	B	B	B	B	B	B	B	B
280	-	-	-	-	13		A	A	A	A	A	A	A	A	A	A	A	A	A	A	A	A	B	B	B	B	B	B	-	B	A	A	A	B	B	B	B	B	B	B	B	-	B	B	B	B	A	B	B
281	3.5	6.2	6.4	-	-		A	A	A	A	B	B	B	B	B	-	B	B	B	-	A	A	A	A	A	A	A	-	A	A	B	B	B	B	B	B	B	B	B	B	B	B	B	B	B	B	B	B	B
282	5.6	8.3	6.9	-	-		B	B	B	B	B	B	B	B	B	B	B	B	B	B	B	B	A	B	-	A	A	A	-	A	A	A	A	A	A	A	A	A	A	A	A	A	A	A	A	A	B	B	B
283	4.1	8	6.3	-	10.9		A	A	A	A	A	A	A	A	A	-	A	A	A	B	B	A	A	A	A	A	B	B	-	B	A	A	A	B	B	B	B	B	B	B	B	B	B	B	B	-	B	B	B
[truncated: 181 more columns]
