# Supplementary material for: QTL Mapping in New Arabidopsis thaliana Advanced Intercross-Recombinant Inbred Lines
Source: PLoS One. 2009 Feb 2;4(2):e4318. doi: 10.1371/journal.pone.0004318 (PMC2629843; doi:10.1371/journal.pone.0004318)
Supplement: Table S3 — Genotype information and flowering time data for KendC AI-RILs. (0.77 MB XLS) [file pone.0004318.s003.xls]

## Sheet: Table_S3.csv
RIL	DTF_LD	CLN_LD	RLN_LD	TLN_LD	DTF_SD	CLN_SD	RLN_SD	TLN_SD	AssayID	44606753	44607520	44606224	44607217	44606517	44607429	44606240	44607315	44606468	21607648	44607652	21607761	44606134	44606256	44606476	21607640	44607660	21607615	21607242	44607693	21607165	44607873	21607590	44606305	21607548	44608036	44607963	21607540	21607234	44606411	44606883	21607361	44607299	21607065	44606973	21607336	44607152	44607611	21607411	21607057
	Days to flowering in long days	Cauline leaf number in long days	Rosette leaf number in long days	Total leaf number in long days	Days to flowering in short days	Cauline leaf number in short days	Rosette leaf number in short days	Total leaf number in short days	Chromosome	Chr_1	Chr_1	Chr_1	Chr_1	Chr_1	Chr_1	Chr_1	Chr_1	Chr_1	Chr_1	Chr_1	Chr_1	Chr_1	Chr_1	Chr_1	Chr_1	Chr_1	Chr_1	Chr_1	Chr_1	Chr_1	Chr_1	Chr_1	Chr_1	Chr_1	Chr_1	Chr_1	Chr_1	Chr_1	Chr_1	Chr_1	Chr_1	Chr_1	Chr_1	Chr_1	Chr_1	Chr_1	Chr_1	Chr_1	Chr_1
									Position	197433	592464	1149096	2991798	3398022	3503792	3645216	3678179	3941262	4175290	4529095	4569320	5290295	5592553	6290164	8014943	8384891	8682419	9058932	9343234	9973016	10641417	10841392	11159587	11362011	13002329	13395451	15633694	15916053	15976827	16395208	16568120	16874305	17252372	17355484	17780009	18433043	18632610	19130570	19505630
1	17.58	3.42	12.17	15.58	56.92	12.42	50.92	63.33		B	B	B	A	A	A	A	A	A	A	A	A	A	A	A	A	A	A	A	A	A	B	B	B	B	A	A	A	A	A	A	A	A	A	A	A	A	A	A	A
2	17	2.58	11.33	13.92	53.33	8.42	41.58	50		A	A	A	A	A	A	A	A	A	H	-	-	H	H	A	A	A	A	A	A	A	A	A	B	B	B	B	B	B	B	-	B	A	A	A	A	A	A	A	A
3	27.5	8.08	26.92	35	69.17	15.17	66.92	82.08		B	-	A	A	A	A	A	A	A	A	A	A	A	A	A	A	A	A	A	A	A	H	H	A	A	B	B	B	B	B	B	B	B	B	B	B	B	B	B	B
4	17.42	4.5	13.67	18.17	49	11.5	47.75	59.25		B	B	B	B	B	B	B	-	B	B	B	B	B	B	B	B	B	B	B	B	B	A	A	A	A	A	B	B	B	B	B	B	B	B	B	B	B	B	B	B
5	21.8	7.2	23.1	30.3	70.33	14.33	71.42	85.75		B	-	A	A	B	B	B	B	B	B	B	B	B	B	B	B	B	B	B	B	B	B	B	B	B	B	B	B	-	B	B	B	B	B	B	B	B	B	B	B
6	19.33	5.33	15.58	20.92	66.91	20.45	68.64	89.09		B	B	B	B	B	B	B	B	B	B	B	B	B	B	B	B	B	B	B	B	-	-	B	A	A	B	B	B	-	B	B	B	B	B	B	B	B	B	B	B
7	24	9.08	25.92	35	68.25	16.82	58.64	75.45		A	A	A	A	A	A	H	A	A	B	B	B	B	B	B	A	A	A	A	A	A	A	A	A	A	B	B	B	B	B	B	B	B	B	B	B	B	B	B	A
8	14.75	2.83	8	10.83	46	7.92	36.75	44.67		B	B	B	B	B	B	B	B	B	B	B	B	B	B	B	B	B	B	B	B	-	B	B	B	B	B	B	B	B	B	B	B	B	B	B	B	B	B	B	B
9	18.08	3.42	13.25	16.67	55.64	12.58	60.33	72.92		A	A	A	A	A	A	A	A	-	B	B	B	B	B	B	B	B	B	B	B	A	A	A	A	A	A	A	A	A	A	A	A	B	B	B	B	A	A	A	A
10	17	3.17	12	15.17	42.17	8.42	33	41.42		A	A	H	A	-	A	H	-	-	-	-	-	A	-	-	A	A	H	-	H	A	-	H	A	-	H	-	-	H	-	-	H	-	A	-	-	H	-	-	-
11	20.82	3.64	16.36	20	77.17	14	72.18	86.18		B	B	B	B	B	B	B	B	B	B	B	B	B	B	B	B	B	B	B	B	B	B	B	A	A	B	B	B	B	B	B	B	B	B	B	B	B	-	B	B
12	18.5	3.83	14.67	18.5	66.33	14.25	68.58	82.83		B	B	-	B	-	B	-	B	B	B	B	B	B	B	B	B	B	B	B	B	B	B	B	B	B	B	B	B	B	B	-	B	-	B	B	B	B	B	B	B
13	20	3.25	14.33	17.58	56.67	9.67	44.42	54.08		B	B	B	B	B	B	B	-	B	B	B	B	H	B	B	B	B	A	A	A	A	A	A	A	A	B	B	B	B	B	B	B	B	B	B	B	B	B	B	B
14	19.67	3.5	16.25	19.75	63.67	14.92	61.33	76.25		B	B	B	-	B	B	B	B	B	B	B	B	B	B	B	B	B	-	B	B	B	B	B	A	A	A	A	A	A	A	A	A	A	A	A	A	A	A	A	A
15	21.73	3.09	15.64	18.73	70.83	11.17	69.17	80.33		B	B	-	A	A	A	A	A	A	A	A	A	A	A	A	A	A	-	-	B	A	A	A	B	B	B	B	B	B	B	B	B	B	B	B	B	B	B	H	H
16	21.08	3.67	16.17	19.83	64.33	10.64	56.82	67.45		B	B	B	A	-	-	H	-	A	-	-	-	-	A	-	A	A	A	-	-	-	H	H	A	-	B	B	B	B	B	B	B	B	B	B	B	H	H	H	H
17	27.5	6.33	26.67	33	90	13.5	78	91.5		B	B	B	B	H	-	-	-	B	-	B	B	B	B	B	H	-	-	A	A	A	A	A	A	A	B	B	B	-	B	B	B	B	B	B	B	B	B	B	B
18	15.92	2.83	10.08	12.92	42.08	6.42	32.08	38.5		B	B	H	B	H	B	A	H	A	-	A	-	-	A	-	A	A	A	-	H	A	A	A	A	-	B	B	B	B	B	B	B	B	B	B	B	B	B	B	B
19	16.67	3.83	11	14.83	53.75	12.42	47.5	59.92		B	B	-	B	B	B	B	B	B	B	A	A	A	A	A	A	A	A	A	A	A	B	B	B	B	A	A	A	A	A	A	A	A	A	A	A	A	A	A	A
20	24.83	5.5	22.67	28.17	75.67	13.83	60.5	74.33		A	A	A	A	A	A	A	A	B	B	B	B	B	B	B	A	A	A	A	A	A	A	A	-	B	B	B	B	B	B	B	B	B	B	B	B	B	B	B	B
21	15.83	2.83	10.75	13.58	45.33	6.92	35.5	42.42		B	B	B	B	B	B	H	-	-	-	-	-	H	-	-	A	A	H	H	B	B	B	B	B	B	B	B	B	B	B	B	B	B	B	B	B	B	B	B	B
22	22.92	5.42	17.67	23.08	64.08	8.83	51.25	60.08		H	H	H	A	A	A	-	A	A	A	A	A	A	A	A	A	H	H	H	A	A	A	A	A	A	A	A	A	A	A	A	A	-	A	A	A	A	A	A	A
23	20.5	3.58	14.83	18.42	64.92	11.92	61.75	73.67		B	B	B	A	A	A	H	A	A	A	A	A	A	A	A	H	B	B	B	A	-	A	A	A	A	A	A	A	-	A	A	A	A	A	A	A	A	A	A	A
24	16.92	3.08	12.25	15.33	60.67	16.25	56	72.25		B	B	B	B	B	B	B	B	B	B	B	B	B	B	B	B	B	B	B	B	B	B	B	B	B	B	B	B	B	B	B	B	B	B	B	B	B	B	B	B
25	18.55	4.18	14.64	18.82	60.42	12.27	55.09	67.36		B	B	B	B	B	B	B	B	B	H	H	H	H	H	H	-	H	H	H	B	B	B	B	B	B	B	B	B	B	B	B	B	B	B	B	B	B	B	B	B
26	21.17	5.75	18.92	24.67	72.18	11.4	74.8	86.2		B	H	H	A	A	A	A	A	A	A	A	A	A	A	A	A	A	A	A	B	B	-	B	B	B	B	B	B	B	B	B	B	B	B	-	B	A	A	A	A
27	19.58	3.67	13.75	17.42	65.73	12.64	59.27	71.91		H	A	A	A	A	A	A	A	A	H	H	H	H	H	H	A	A	A	A	H	H	H	H	A	H	H	H	-	H	-	H	H	H	-	-	-	A	A	A	A
28	21.17	2.92	14.17	17.08	65.64	11.18	56.73	67.91		A	B	H	A	A	A	A	A	A	A	A	A	A	A	A	A	A	A	A	A	A	A	A	A	A	B	H	H	H	H	H	H	H	H	H	H	H	H	H	H
29	24.6	7.6	25.7	33.3	65	18.75	64.25	83		-	-	-	B	H	B	-	H	B	B	B	B	H	B	B	H	B	-	B	B	B	B	B	B	B	H	H	-	H	-	-	H	-	A	A	A	B	B	B	B
30	23.5	5.5	20.42	25.92	72	13	62.08	75.08		H	A	A	A	A	A	A	A	A	A	A	A	A	A	A	A	A	B	B	B	B	H	B	B	B	B	B	B	B	B	B	B	B	B	B	B	B	B	B	B
31	18.08	3.33	13.75	17.08	58.92	14.5	57.5	72		A	-	A	A	A	A	A	A	A	A	A	A	A	A	A	B	B	B	B	B	B	B	B	B	B	B	B	B	B	B	B	B	B	B	B	B	B	B	B	B
32	33.25	12.5	40.83	53.33	85.11	12.63	82.75	95.38		B	B	B	B	B	B	B	B	B	B	B	B	B	B	B	B	B	B	B	B	B	B	B	B	B	B	B	B	B	B	B	B	B	B	B	B	B	B	B	B
33	18.83	3.5	14.08	17.58	57.67	11.83	54.5	66.33		A	-	A	A	A	A	A	A	A	A	A	A	A	A	A	A	A	A	-	A	A	A	A	A	A	A	A	A	A	A	A	A	A	A	A	A	A	A	A	A
34	16.92	2.42	10.42	12.83	51.58	8	38.33	46.33		A	-	A	A	A	A	A	A	A	A	A	A	A	A	A	A	A	A	A	A	A	A	A	A	A	B	B	B	B	B	B	B	B	B	B	B	B	B	B	B
35	16.08	2.83	8.92	11.75	61	13.17	52.75	65.92		H	-	H	H	H	H	H	H	H	H	H	-	H	H	H	A	H	B	B	B	B	B	B	B	B	H	H	H	H	H	H	H	H	H	-	H	B	B	B	B
36	18.67	3.18	12.18	15.36	49.33	7.67	40.33	48		B	B	B	B	B	B	B	H	B	B	B	B	B	B	B	B	B	B	B	B	B	-	-	A	B	B	B	B	B	B	H	B	B	B	B	B	B	B	B	B
37	16	3.08	11.25	14.33	56.91	12.73	53.73	66.45		B	B	B	B	B	B	B	B	B	B	B	B	B	B	B	B	B	B	B	B	B	B	B	B	B	B	B	B	B	B	B	B	B	B	B	B	B	B	B	B
38	30.09	3.73	25.73	29.45	78.17	9.5	62.5	72		A	A	A	A	A	A	H	A	A	A	A	A	A	A	A	A	A	A	A	A	A	A	A	A	A	A	A	A	A	A	A	A	-	A	B	B	B	B	B	B
39	17.92	3.17	12.5	15.67	52.42	9.67	45.42	55.08		-	A	A	A	A	A	A	A	A	A	A	A	A	A	-	A	A	H	-	H	-	-	H	A	A	A	B	-	B	B	B	B	B	B	B	B	B	B	B	B
40	24.33	4	19	23	72.5	8.67	64	72.67		A	-	A	A	A	A	-	A	A	A	A	A	A	A	A	A	A	A	A	A	A	A	A	A	B	B	B	B	B	B	B	B	B	B	B	B	B	B	B	B
41	20.25	4	14.58	18.58	65.33	12.58	54.25	66.83		A	H	A	A	A	A	A	-	A	A	-	A	B	B	B	B	A	A	-	B	B	B	B	-	B	B	B	B	B	B	B	B	B	B	H	H	B	B	B	B
42	18.75	3.5	13.83	17.33	54.5	10.83	51.83	62.67		A	A	A	A	A	A	-	A	A	A	A	A	A	A	A	A	A	A	A	A	A	A	A	A	A	A	-	A	A	A	A	A	A	A	A	A	A	A	A	A
43	27	4.83	23.92	28.75	77.33	12.92	65.75	78.67		B	B	B	B	B	B	B	B	B	B	B	B	-	B	B	B	B	B	B	B	B	B	B	-	B	B	B	B	B	B	B	B	B	B	B	B	B	B	B	B
44	21.83	3.67	17.33	21	85.8	15.57	62.71	78.29		A	-	A	A	A	A	A	A	A	A	A	A	A	A	A	A	A	A	A	A	A	A	A	A	A	B	B	B	B	B	B	B	B	B	B	B	B	B	B	B
45	20.25	3.5	15.67	19.17	62.17	14.67	56.92	71.58		B	B	B	B	B	B	B	B	B	B	B	B	B	B	B	-	H	H	H	H	H	H	A	A	A	A	A	A	A	A	A	A	A	A	B	B	B	B	B	B
46	26.08	5.67	23.25	28.92	74.2	10.7	66.6	77.3		H	H	H	H	H	H	H	H	H	H	H	H	H	H	H	A	H	H	H	H	H	H	H	A	H	B	B	B	B	B	B	B	B	B	B	B	B	B	B	B
47	23.67	5.33	23.17	28.5	69.33	14.17	67	81.17		A	-	B	B	B	B	B	H	B	B	B	B	B	B	B	B	B	B	B	B	B	B	B	B	B	B	A	A	A	A	A	A	A	A	A	A	A	A	A	A
48	18.5	3	12.92	15.92	59.33	14	57.42	71.42		B	B	B	B	B	B	B	B	B	B	B	B	B	B	B	B	B	B	B	B	B	B	B	B	B	B	B	B	B	B	B	B	B	B	B	B	B	B	B	B
49	21.25	4.5	17.83	22.33	61.27	10.64	48.91	59.55		B	B	B	B	B	B	B	B	B	B	B	B	B	B	B	A	H	H	H	H	A	A	A	A	A	A	A	A	A	A	A	A	A	A	A	A	A	A	A	A
50	18.25	2.42	12.17	14.58	67.67	14.33	61.25	75.58		B	H	H	H	A	A	-	A	A	A	A	A	A	A	A	A	A	A	A	A	A	A	A	A	A	H	B	B	B	B	B	B	B	B	B	B	B	B	B	B
51	18.58	3	11.83	14.83	70.5	12.92	57.25	70.17		A	A	A	A	A	A	-	A	A	A	A	A	A	A	A	A	B	B	B	B	B	B	B	B	B	A	A	B	B	B	B	B	B	B	B	B	B	B	B	B
52	24.58	6.25	23.5	29.75	68.5	11.42	63.42	74.83		B	B	B	B	B	B	B	B	B	B	B	B	B	B	B	A	A	A	A	A	A	B	B	B	B	B	B	B	B	B	B	B	B	B	B	B	B	B	B	B
53	21.7	4	17.6	21.6	64.17	14	55.25	69.25		B	B	B	B	B	B	B	-	-	B	B	B	B	B	B	A	A	A	A	A	A	A	A	A	A	A	A	-	A	A	A	A	A	A	A	A	A	A	A	A
54	21.25	4.58	18.42	23	68.33	10.18	58.55	68.73		A	-	H	A	A	H	-	-	A	-	-	A	-	A	-	A	A	A	A	A	A	-	-	A	-	H	-	A	-	A	-	A	A	B	B	B	B	B	B	B
55	17.25	3.64	13	16.64	66.08	15.17	68.92	84.08		B	B	B	B	B	B	B	B	B	B	B	B	B	B	B	B	B	B	B	B	B	B	B	B	B	B	B	B	B	B	B	B	B	B	B	B	B	B	B	B
56	15.58	2.42	8.75	11.17	50.25	9.67	40.67	50.33		B	B	B	B	B	B	B	-	B	B	B	B	B	B	B	B	B	B	B	B	B	B	B	-	B	B	A	A	A	A	A	A	A	A	A	A	A	A	A	B
57	23.17	5	20.25	25.25	63.67	9.42	58.75	68.17		B	B	B	B	B	B	B	B	B	B	B	B	H	B	B	B	B	B	B	B	B	A	A	A	B	B	B	B	B	B	B	B	B	B	B	B	B	B	B	B
58	17.75	2.58	10.67	13.25	59.55	14.09	55.36	69.45		B	B	B	B	H	-	B	B	B	B	B	B	B	B	B	B	B	B	B	B	B	H	A	A	B	B	-	A	-	A	A	A	-	A	-	A	A	A	A	B
59	23.17	4	17.5	21.5	76.67	10.67	62.75	73.42		A	A	A	H	A	-	A	A	A	-	A	A	A	A	A	A	A	A	A	A	A	A	A	A	A	A	-	A	A	A	A	A	A	A	-	A	A	A	A	A
60	23.67	4.42	20.25	24.67	70.33	9.5	64.08	73.58		A	A	A	A	A	A	A	A	A	A	A	A	A	A	-	A	A	A	-	A	A	A	A	A	A	A	-	-	A	A	A	A	A	A	A	A	A	A	A	A
61	17.58	2.36	12.18	14.55	59.83	11.33	57	68.33		A	A	A	A	A	A	-	A	A	A	A	A	A	A	A	A	A	A	A	A	A	A	A	A	A	A	A	A	A	A	A	A	A	A	A	A	A	A	A	A
62	19.08	3.75	13.92	17.67	57.67	10.83	55.33	66.17		A	A	A	A	A	A	A	A	A	A	A	A	A	A	A	A	A	A	A	A	A	A	A	A	A	A	A	A	A	A	A	A	A	A	A	A	A	A	A	A
63	25.17	3.92	23.58	27.5	78.33	10.83	61.42	72.25		A	A	A	A	A	A	-	A	A	A	A	A	A	A	A	A	A	A	A	A	A	A	A	A	A	A	A	A	A	A	A	A	A	A	A	A	A	A	A	A
64	25.67	3.75	23	26.75	86.2	11.43	59.57	71		A	A	A	A	A	A	A	A	A	A	A	A	A	A	A	A	A	A	A	A	A	A	A	A	A	A	A	A	A	A	A	A	A	A	A	A	A	A	A	A
65	16.5	3.25	10.58	13.83	48.58	8.64	38.82	47.45		B	-	A	A	A	A	H	A	-	A	A	A	A	A	A	A	A	A	A	A	A	A	A	B	B	B	B	B	B	-	B	B	B	B	B	B	B	B	B	B
66	17.42	2.75	10.92	13.67	51.5	10	51.17	61.17		A	A	A	A	A	A	A	A	A	A	A	A	A	A	A	A	A	A	A	A	A	A	A	A	A	A	A	-	A	A	A	A	A	A	A	A	A	A	A	A
67	18.75	3.83	14.83	18.67	63.33	14.67	65.25	79.92		B	B	B	B	B	-	B	B	B	-	B	B	B	-	B	H	B	B	B	B	B	-	B	B	B	B	A	A	A	A	A	A	A	A	A	A	A	A	A	B
68	17	2.58	10.58	13.17	53.33	11.08	46.58	57.67		A	A	A	A	A	A	-	A	A	A	A	A	A	B	B	-	B	B	B	B	B	B	B	-	B	A	A	A	A	A	A	A	A	A	A	A	A	A	A	A
69	17.25	3.17	10.92	14.08	55.83	11.45	51.83	62.33		B	B	B	B	B	B	B	B	-	B	B	B	B	B	B	B	B	B	B	B	B	B	H	A	A	A	-	A	A	A	A	A	A	A	A	A	A	A	A	A
70	17.92	3.08	11.33	14.42	63.92	12.58	57.83	70.42		A	-	A	A	A	A	A	A	-	B	B	B	B	B	A	A	A	A	A	A	A	A	A	A	A	H	H	H	-	-	B	B	B	B	B	B	B	B	B	B
71	22.45	3.82	17.09	20.91	84.18	12.91	71.91	84.82		A	-	A	A	A	A	A	A	-	A	A	A	A	A	A	A	A	H	-	-	A	-	-	A	-	B	B	B	B	-	B	B	B	-	-	H	B	B	B	B
72	17.33	3	10	13	50.08	9.5	39.75	49.25		B	B	B	B	B	B	B	B	B	B	B	B	B	B	B	B	A	A	B	B	B	B	B	B	B	B	B	-	B	B	B	B	B	B	B	B	B	B	A	A
73	22.17	4.33	18.75	23.08	51	7.75	44.25	52		A	A	A	-	A	-	A	A	A	A	A	A	A	A	A	A	A	A	A	A	A	A	A	A	A	-	-	A	-	A	A	-	-	A	A	A	A	A	A	A
74	22.83	4	18.58	22.58	63.27	11.09	55.82	66.91		A	A	A	H	-	H	H	A	A	A	A	A	A	A	A	A	A	A	A	A	A	A	A	A	A	A	A	A	A	A	A	A	A	A	A	A	A	A	A	A
75	18.42	2.75	10.92	13.67	56.25	8.42	45.5	53.92		B	B	B	B	B	B	B	-	B	B	B	B	B	B	B	A	A	A	-	-	A	A	A	A	A	B	B	B	B	B	B	B	-	B	B	H	H	H	A	A
76	18.92	2.92	12.42	15.33	68	13.67	60	73.67		H	H	H	H	H	H	H	-	-	-	H	H	H	-	H	A	-	H	H	H	H	H	A	A	A	A	A	A	A	A	A	A	A	A	A	A	A	A	A	A
77	24.25	3.33	14.5	17.83	70.08	10.17	48.42	58.58		A	A	A	A	A	A	-	A	A	A	A	A	A	A	A	A	A	H	H	H	H	A	A	A	A	A	A	A	A	A	A	A	A	A	A	A	A	A	A	A
78	20.17	2.75	12.17	14.92	67	11.67	54.83	66.5		A	A	A	A	A	A	A	A	A	A	A	A	A	A	A	A	A	A	A	B	B	B	B	B	B	B	B	B	B	B	B	B	B	B	B	B	B	B	B	B
79	16.67	3.5	10.17	13.67	57.5	13.83	49.67	63.5		B	B	B	B	B	B	B	B	B	B	B	B	H	B	B	B	B	B	B	B	B	B	A	A	A	A	-	A	A	A	A	A	A	A	-	A	A	A	A	A
80	17.58	2.58	10.33	12.92	55.5	10	50.83	60.83		A	-	A	A	A	A	H	A	A	A	A	A	A	A	A	A	A	A	A	A	A	A	A	A	A	A	A	A	A	A	A	A	A	A	-	A	A	A	A	A
81	19	3.42	13.75	17.17	56.67	12.33	52.75	65.08		A	-	A	H	H	-	H	H	-	H	A	A	A	A	A	A	A	A	A	A	A	H	H	A	H	B	B	B	B	B	B	B	B	B	B	B	B	B	B	B
82	18.67	2.92	12.17	15.08	65	15.33	55.33	70.67		B	B	B	B	B	B	B	B	B	B	B	B	B	B	B	B	B	B	B	B	B	B	B	B	B	B	B	B	B	B	B	B	B	B	B	B	B	B	B	B
83	34.17	5.75	30.5	36.25	94.67	7	65	72		A	-	A	A	A	-	H	A	A	-	A	A	A	A	A	A	A	A	A	A	A	A	A	A	A	A	-	A	A	A	A	A	A	A	B	B	B	B	B	B
84	19.58	3.5	13.33	16.83	59	11.17	55.33	66.5		A	A	A	A	A	A	A	A	A	A	A	A	A	A	A	A	A	A	A	A	A	A	A	A	A	A	-	A	A	A	A	A	A	A	A	A	A	A	A	A
85	24	5.18	22.64	27.82	74.91	10.89	57.44	68.33		B	B	B	B	B	B	-	B	-	B	B	B	B	B	B	B	B	B	B	B	B	B	B	B	B	B	B	A	A	A	A	A	A	A	A	A	A	A	A	A
86	16.5	3.33	11.17	14.5	52	9.36	47.73	57.09		B	B	B	B	-	B	B	-	B	B	B	B	B	B	B	B	B	B	B	B	B	B	B	B	B	B	B	B	B	B	B	B	B	B	B	B	B	B	B	B
87	15.67	2.75	9.75	12.5	51.5	9.75	48.75	58.5		A	A	A	B	B	B	-	B	B	B	B	B	B	B	B	B	B	B	B	B	B	B	B	B	B	B	-	A	A	A	A	A	A	A	A	A	A	A	A	A
88	22.83	5.5	20	25.5	78.33	13.4	67.3	80.7		B	B	B	B	B	B	B	B	B	B	B	B	B	B	B	B	B	B	B	B	B	B	B	B	B	B	A	A	A	A	A	A	A	A	A	A	A	A	A	A
89	24.92	5.33	20.92	26.25	103.5	9	86	95		A	A	A	A	A	A	A	A	A	A	A	A	A	A	A	A	A	A	A	B	B	B	B	B	B	B	B	B	B	B	B	B	B	B	B	B	B	B	B	B
90	21.83	4.42	17.08	21.5	89.3	11.17	83.83	95		A	A	A	A	A	A	A	A	-	A	A	A	A	A	A	B	B	B	B	B	B	A	B	B	B	B	B	B	B	-	B	B	B	B	B	B	B	B	B	A
91	22.25	5.17	19.17	24.33	84.36	17.13	66.5	83.63		B	-	B	B	B	B	B	B	-	B	B	B	B	B	B	B	B	B	B	B	B	B	B	B	B	B	B	B	A	-	A	A	A	A	A	A	A	A	A	A
92	22.08	4	14	18	72.45	10.44	54.33	64.78		B	B	A	A	A	A	A	A	A	A	A	A	A	A	A	A	A	A	A	A	A	A	A	A	A	A	A	A	A	A	A	A	A	A	A	A	A	A	B	B
93	18.5	3	11.75	14.75	59.42	11.67	45.92	57.58		A	A	A	A	A	A	-	A	A	A	A	A	A	A	A	A	A	A	A	A	A	A	A	A	H	H	H	-	H	H	H	H	H	H	-	H	H	H	A	A
94	16.92	3.33	12	15.33	54.58	14.75	52.58	67.33		B	B	B	B	B	B	B	-	B	B	B	B	A	B	B	B	B	B	B	B	B	B	B	-	B	-	H	H	H	H	H	H	H	H	H	H	H	H	H	H
95	21.67	4.5	17.08	21.58	64.6	15.1	58.4	73.5		B	B	B	B	B	B	B	-	B	B	B	B	B	-	B	A	A	A	A	A	A	A	A	A	A	-	B	B	B	B	B	B	B	B	B	B	B	B	B	B
96	24.33	5.36	20.36	25.73	73.67	14.67	68.42	83.08		B	B	B	B	B	B	B	B	B	B	B	B	B	B	B	B	B	B	B	B	B	B	B	B	B	B	B	B	B	B	B	B	B	B	B	B	B	B	A	A
97	17.92	2.82	12.18	15	53.92	8.67	45.92	54.58		B	B	B	B	B	B	B	B	B	B	B	B	B	-	-	B	B	B	B	B	B	B	B	B	B	A	A	A	A	A	A	A	A	A	A	A	A	A	A	A
98	19.67	3.5	14.5	18	55.83	12.33	52.92	65.25		A	A	A	B	B	B	B	B	B	B	B	B	B	B	B	A	A	A	A	A	A	H	H	A	A	B	B	B	B	B	B	B	B	B	B	B	B	B	B	B
99	29.36	5.82	26.36	32.18	77.33	12.5	63.67	76.17		A	A	A	A	-	A	A	A	A	A	A	A	A	A	A	A	A	A	A	A	A	A	A	A	A	A	A	A	A	A	A	A	A	A	B	B	B	B	B	B
100	23	4.67	19.42	24.08	59.5	11.33	54	65.33		A	A	A	A	H	-	A	A	A	A	A	A	A	A	A	A	A	A	A	A	A	B	B	B	B	B	B	B	B	B	B	B	B	B	B	B	B	B	B	B
101	15.67	2.67	8.92	11.58	51	9.42	45.33	54.75		A	A	A	A	A	A	A	A	A	A	A	A	A	A	A	A	A	A	A	A	A	A	A	A	A	A	B	B	B	B	B	B	B	B	A	A	A	A	A	A
102	26.42	7.25	25.5	32.75	98	18	76	94		B	B	B	B	B	B	B	B	B	B	B	B	B	B	B	B	H	A	A	A	A	A	A	A	A	B	B	B	B	B	B	B	B	B	B	B	B	B	B	B
103	18.08	2.58	11.17	13.75	66.5	10.33	59.17	69.5		A	A	A	A	A	A	A	A	A	A	A	A	A	A	A	A	A	A	A	A	A	A	A	A	A	A	B	B	B	B	B	B	B	B	A	A	A	A	A	A
104	21.08	3.58	14	17.58	66.33	17.17	58.83	76		A	A	A	A	A	A	A	A	A	A	A	A	A	B	B	A	A	A	A	A	A	A	A	A	A	A	B	B	B	B	B	B	B	B	B	B	B	B	B	B
105	18.17	3.25	11.25	14.5	62.67	10.58	54.33	64.92		B	B	B	B	A	A	A	A	A	A	A	A	A	A	A	B	B	B	B	B	A	A	A	-	B	B	B	B	B	B	B	B	B	B	B	B	B	B	B	B
106	20.75	5	15.33	20.33	68.33	14.67	66.83	81.5		B	B	-	B	-	B	B	B	B	-	B	B	H	-	B	A	A	H	-	H	A	H	B	B	B	B	B	B	-	B	B	B	B	B	B	B	B	B	B	B
107	22.67	4.17	19.67	23.83	61.17	9.42	49.58	59		B	B	B	B	B	B	B	B	B	B	B	B	B	B	A	A	B	B	B	B	B	B	B	H	B	A	B	B	B	B	B	B	B	B	B	B	B	B	A	A
108	22.83	4.5	18.08	22.58	71.33	12.17	61.58	73.75		A	A	A	A	A	-	A	A	A	A	A	A	A	A	A	A	A	A	A	A	A	A	A	A	A	B	B	B	B	B	B	B	B	B	B	B	B	B	B	B
109	22.83	3.92	18.08	22	49.58	7.33	41.25	48.58		A	A	A	A	A	A	A	A	A	A	A	A	A	A	A	A	A	A	A	A	A	A	A	B	B	B	B	B	B	B	B	B	B	B	B	B	B	B	-	B
110	16.08	2.92	9.83	12.75	53.58	12.25	53.75	66		B	B	B	B	B	B	B	B	B	B	B	B	B	B	B	B	B	B	B	B	B	B	B	-	B	B	B	B	B	B	B	B	B	B	B	B	B	B	B	B
111	16.67	2.92	10.42	13.33	64.67	17.58	62.42	80		B	B	B	A	A	A	A	A	A	A	A	A	A	A	B	B	B	B	B	B	B	B	B	-	B	B	B	B	B	B	B	B	B	B	B	B	B	B	B	B
112	24	6.17	21.75	27.92	59.17	14.58	54.75	69.33		A	A	A	A	A	A	A	A	A	B	B	B	B	B	B	A	A	A	A	A	-	A	A	-	B	B	B	B	B	B	B	B	B	B	B	A	A	A	A	A
113	23.25	5.83	21.25	27.08	60.67	12.83	57.83	70.67		A	A	A	A	A	A	A	A	A	B	B	B	B	B	B	A	A	A	A	A	A	A	A	B	B	B	B	B	B	B	B	B	B	B	B	A	A	A	A	A
114	18.5	4.25	12.33	16.58	65.42	14.83	57.42	72.25		A	A	A	A	A	-	-	A	A	-	A	A	A	B	-	B	B	B	B	A	A	A	A	A	A	A	B	B	B	B	B	B	B	B	B	B	B	B	B	B
115	17.33	3.5	11.83	15.33	52.25	9.25	40.17	49.42		B	B	B	B	-	B	B	B	B	B	B	B	H	B	B	-	A	A	A	A	A	A	A	A	A	B	B	B	B	B	B	B	B	B	B	B	B	B	B	B
116	22.27	3.64	16.82	20.45	72.33	11.08	70	81.08		H	H	H	A	A	A	A	A	A	A	A	A	A	A	A	A	H	H	H	H	H	H	H	H	H	B	B	B	B	B	B	B	B	B	B	B	B	B	B	B
117	19.17	3.17	12.92	16.08	67.17	13.58	58.5	72.08		-	B	B	B	H	B	-	H	-	-	B	-	B	H	-	H	B	B	B	B	B	A	-	A	A	H	-	A	H	A	A	-	A	A	-	A	A	A	A	A
118	20.5	3.67	14.42	18.08	71.67	14.58	63.5	78.08		B	B	B	A	A	A	A	A	A	A	A	A	A	A	B	B	B	B	B	B	B	B	B	-	B	B	B	B	B	B	B	B	B	B	B	B	B	B	H	-
119	18.73	3.27	13.73	17	71.33	14.08	65.75	79.83		A	-	A	A	A	A	A	A	A	A	A	A	A	B	A	A	A	A	A	A	A	A	A	A	A	A	B	B	B	B	B	B	B	B	B	B	B	B	B	B
120	20.25	4.92	15.42	20.33	57.67	13	51.17	64.17		B	B	B	B	B	B	B	H	B	B	B	B	B	-	B	B	B	B	B	B	B	H	H	A	A	A	A	A	A	A	A	A	A	A	B	B	B	B	B	B
121	17.58	2.75	9.42	12.17	48.33	6.58	34.42	41		B	A	A	A	A	A	A	A	A	A	A	A	A	A	A	A	A	A	A	A	A	A	A	A	A	B	B	B	B	B	B	B	B	B	B	B	A	A	A	A
122	22.42	5.08	18.83	23.92	56.67	11.42	46.25	57.67		H	B	B	A	A	A	A	A	A	A	A	A	A	A	A	A	A	A	A	A	A	A	A	A	A	B	B	B	B	B	B	B	B	B	B	B	B	B	B	B
123	18.08	3.08	11.5	14.58	63.5	13	55.75	68.75		B	A	A	A	A	A	A	A	A	A	A	A	A	A	A	A	A	A	A	A	H	B	B	-	B	B	B	B	B	B	B	B	B	B	B	B	B	B	B	B
124	24.08	4.75	19.5	24.25	75.25	8.73	65.09	73.82		B	A	A	A	A	A	A	A	A	A	A	A	A	A	A	A	A	A	A	B	B	B	B	B	B	B	B	B	B	B	B	B	B	B	B	B	B	B	B	B
125	18.25	2.42	11.58	14	52	5.92	37.17	43.08		A	A	A	A	A	A	A	A	A	A	A	A	A	A	A	A	A	A	A	A	A	A	A	B	B	A	H	H	H	H	H	A	A	A	A	A	A	A	A	A
126	21.5	4.17	15.83	20	74.09	12.1	54.9	67		B	H	H	B	H	H	H	H	H	-	B	-	H	H	-	A	A	A	A	A	A	A	A	B	B	B	B	B	B	B	B	B	B	B	B	B	B	B	B	B
127	18.92	4.08	14.17	18.25	67.08	16.33	72.17	88.5		H	H	H	B	B	B	B	B	B	B	B	B	B	B	B	-	H	H	H	H	H	H	H	H	H	-	H	B	H	H	-	-	H	H	H	H	H	-	H	H
128	18.25	3.67	12.58	16.25	68.67	15	71.5	86.5		B	B	B	B	B	B	B	-	B	B	B	B	-	-	B	H	B	B	B	B	B	B	B	B	B	B	B	B	B	B	B	B	H	B	B	B	B	B	B	B
129	18.67	2.83	11	13.83	70.17	10	60.92	70.92		B	A	A	A	A	A	A	A	A	A	A	A	A	A	A	A	B	B	B	B	B	B	B	B	A	A	A	A	A	A	A	B	B	B	B	B	B	B	B	B
130	18.17	4.08	14.33	18.42	52.5	13.17	52.83	66		B	B	B	B	-	B	B	H	B	B	B	B	B	B	B	H	H	H	H	H	A	A	A	A	A	B	B	B	B	B	B	B	B	A	A	B	B	B	A	A
131	16.17	3.33	9.17	12.5	47.83	11	43.33	54.33		B	B	B	B	B	B	B	B	B	B	B	B	B	B	B	-	B	B	B	B	B	B	A	A	A	A	-	A	A	A	A	A	A	A	A	A	A	A	A	A
132	19.33	4	14.08	18.08	54.67	9.5	48.75	58.25		H	-	H	H	B	B	B	B	B	B	B	B	B	B	B	A	A	A	A	A	A	A	A	A	A	A	A	A	A	A	A	A	A	A	A	A	A	A	A	A
133	24.17	4.92	21.83	26.75	85.17	11.5	86.42	97.92		A	A	A	A	A	A	A	A	A	A	A	A	A	A	A	A	A	A	A	A	A	A	A	A	A	B	B	B	B	B	B	B	B	B	B	B	B	B	B	B
134	18.83	2.83	12.08	14.92	68.83	10.83	63.17	74		B	B	B	B	B	B	B	H	B	B	B	B	A	-	-	A	A	A	A	A	A	A	A	A	A	A	B	B	B	-	B	-	H	-	B	-	-	B	-	-
135	16.17	3.08	9.25	12.33	45.08	7.5	37.92	45.42		A	A	A	A	A	A	A	A	A	-	B	-	H	H	A	A	A	A	A	A	A	A	A	A	H	A	-	A	A	A	B	B	-	-	B	-	H	-	H	-
136	21.45	3.91	15.55	19.45	72.83	10.27	61.55	71.82		A	A	A	A	A	A	A	A	A	A	A	A	A	A	A	A	A	A	A	A	A	A	B	B	B	B	B	B	B	B	B	B	B	B	A	A	A	A	A	A
137	19	3.33	11	14.33	56	7.33	43.25	50.58		B	B	A	A	B	B	B	B	B	B	B	B	A	A	A	A	A	A	A	A	A	A	A	A	A	A	A	A	A	A	A	A	A	A	A	A	A	A	A	A
138	17.25	3.25	10.58	13.83	67	13.58	59.17	72.75		B	B	B	B	B	B	B	B	B	B	B	B	B	-	B	B	B	B	B	B	B	B	B	B	B	B	B	B	B	B	B	B	B	B	B	B	B	B	B	B
139	19.83	3	11.82	14.82	71.27	13.27	52.36	65.64		A	A	A	A	A	A	A	A	A	A	A	A	A	A	A	A	A	A	A	A	A	A	A	A	A	A	A	A	A	A	A	A	A	A	A	A	A	A	H	H
140	18.67	3.08	14.08	17.33	70.22	13.63	70.25	83.88		A	A	A	A	A	A	A	A	A	B	B	B	B	B	B	B	B	B	B	B	B	B	B	B	B	A	A	A	A	A	A	A	A	A	A	A	A	A	A	A
141	20.42	5	15.58	20.58	58.42	11.42	49.42	60.83		A	A	A	A	A	A	A	A	A	A	A	A	A	A	A	A	A	A	A	A	A	A	A	A	A	A	A	A	A	A	A	A	A	A	A	A	A	A	A	A
142	23.25	5.33	22.67	28	72.5	12.17	75.42	87.58		B	B	B	B	B	B	B	B	B	B	B	B	B	B	B	B	B	B	B	B	B	B	B	B	B	B	B	B	B	B	B	B	B	B	B	B	B	B	B	B
143	17.25	3.25	12	15.25	59.33	11.67	50.5	62.17		B	B	B	B	B	B	B	B	B	B	B	B	B	B	B	H	B	B	B	B	B	B	B	-	B	B	B	B	B	B	B	B	B	B	B	B	B	B	B	B
144	20.83	4.42	12.67	17.08	54.75	11	39.25	50.25		A	A	A	A	A	A	A	A	A	A	A	A	A	A	A	A	A	A	A	A	A	A	A	A	A	A	A	A	A	A	A	A	A	A	A	A	B	B	B	B
145	17.55	3.55	11.18	14.73	64.83	14.5	58.75	73.25		B	B	B	B	B	B	B	B	B	B	B	B	B	B	B	H	B	B	B	B	A	A	A	A	A	B	B	B	B	B	B	B	B	B	B	B	B	B	B	B
146	24.17	5.17	21.08	26.25	74.83	10.5	71.83	82.33		A	A	A	A	A	A	A	A	A	A	A	A	A	A	A	A	A	A	A	A	A	A	B	B	B	B	B	B	B	B	B	B	B	B	B	B	B	B	-	B
147	21.75	3.5	13.83	17.33	66.83	11.5	49.67	61.17		A	A	A	A	B	B	B	H	B	B	B	B	B	B	B	B	A	A	B	B	B	B	B	B	A	B	H	B	B	B	B	B	B	B	B	B	B	B	B	B
148	16.58	3.17	8.83	12	46.42	7.83	36.42	44.25		A	A	A	A	A	A	A	A	A	B	B	B	H	B	A	A	A	A	A	A	A	A	A	A	A	-	-	A	H	A	A	-	A	A	A	A	A	A	B	B
149	20.42	5.83	19.17	25	67.08	18.42	67.33	85.75		B	B	B	B	B	B	B	B	B	B	B	B	B	B	B	B	B	B	B	B	A	A	H	A	A	H	H	H	H	A	H	-	H	H	H	B	B	B	B	B
150	16.5	2.73	8.91	11.64	53.5	9.42	46.17	55.58		A	A	A	H	A	A	A	A	A	B	B	B	B	B	A	A	A	A	A	A	A	A	A	A	A	A	A	A	A	A	A	A	A	B	B	B	A	A	A	A
151	15	2.67	8.83	11.5	42.67	8.83	36.83	45.67		H	H	H	-	A	A	A	A	A	A	A	A	A	A	A	A	A	A	A	A	A	A	A	A	A	A	A	A	A	A	A	A	A	A	A	A	A	A	A	A
152	19.42	2.58	12.67	15.25	78.18	10.27	68	78.27		A	A	A	A	A	A	A	A	A	A	A	A	A	A	A	A	A	B	B	B	B	B	B	B	B	A	B	B	B	B	B	B	B	B	B	B	B	B	B	B
153	19.17	2.58	13.08	15.67	73.92	9.82	63.55	73.36		A	A	A	A	A	A	A	A	A	A	A	A	A	A	A	A	A	B	B	B	B	B	B	B	B	A	B	B	B	B	B	B	B	B	B	B	B	B	B	B
154	24.83	5.25	22	27.25	90.17	11.67	75.44	87.11		B	B	B	B	-	B	B	H	B	B	B	B	H	B	B	H	B	B	B	B	B	B	B	-	B	B	B	B	B	B	B	B	B	B	B	B	B	B	B	B
155	18	2.33	11.42	13.75	67.92	10.42	58.42	68.83		H	H	H	H	H	H	H	H	H	H	H	H	H	H	H	A	H	H	H	H	H	H	H	B	B	B	B	B	B	B	B	B	B	B	B	B	B	B	B	B
156	20.42	3.83	15	18.83	65.75	13.25	55.75	69		B	B	B	B	B	B	B	B	B	B	B	B	B	B	B	B	A	A	A	A	A	A	A	A	A	B	B	B	B	B	B	B	A	A	A	B	B	B	B	B
157	22.92	5	18.33	23.33	63.5	12.08	48.25	60.33		H	H	H	H	H	H	H	H	H	H	H	H	H	H	H	H	A	A	A	A	A	A	A	A	A	H	H	H	H	A	H	H	A	A	A	-	H	H	H	H
158	22.58	4.17	17.67	21.83	66.67	10.67	51.83	62.5		A	A	A	A	-	A	A	A	A	A	A	A	A	A	A	A	A	A	A	A	H	A	A	A	A	A	A	A	A	B	A	A	A	A	A	A	A	A	A	A
159	19.92	3.83	15.08	18.92	62.75	13.17	56	69.17		A	A	A	A	A	A	A	A	A	A	A	A	B	B	B	B	B	B	B	B	B	B	B	B	B	B	B	B	B	B	B	B	B	B	B	B	B	B	B	B
160	19.27	3	11.64	14.64	64.83	12.42	53.75	66.17		B	B	B	A	H	-	A	A	B	B	B	B	B	B	B	A	A	A	A	A	A	A	A	A	A	A	B	B	B	B	B	B	B	B	B	B	B	B	B	B
161	20.92	4.17	16.67	20.83	61.83	16.5	57.58	74.08		A	A	A	A	B	B	B	B	B	B	B	B	B	B	B	B	B	B	B	B	B	B	B	A	A	A	B	B	B	B	B	B	B	B	B	B	B	B	B	A
162	17.42	2.83	10.83	13.67	51.17	9.83	45.25	55.08		A	A	A	A	A	A	A	A	A	B	A	A	A	A	A	A	A	A	A	A	A	A	A	A	A	H	H	H	H	H	H	H	B	B	B	A	A	A	A	A
163	18.83	3.55	14	17.55	64.33	18.25	67.83	86.08		B	B	B	B	B	-	B	B	B	B	B	B	B	B	B	B	B	B	B	B	B	B	B	B	B	B	B	B	B	B	B	B	B	B	B	B	B	B	B	B
164	23.33	4.5	18.42	22.92	58.42	10.92	47.17	58.08		B	B	B	A	A	-	A	A	B	B	B	B	B	B	B	A	A	A	A	A	A	A	A	A	A	A	B	B	B	B	B	B	B	B	B	B	B	B	B	B
165	19.67	3.5	13.83	17.33	-	-	-	-		A	A	A	-	A	A	A	A	A	A	A	A	A	A	A	A	A	A	A	A	A	A	A	A	A	A	A	A	A	A	A	A	A	A	-	A	A	A	A	A
166	19.25	3.36	12.82	16.18	-	-	-	-		A	A	A	-	A	-	A	A	A	-	A	A	A	A	A	A	A	A	A	A	A	A	A	A	A	A	A	A	A	A	A	A	A	A	A	A	A	A	A	A
167	24.5	5.17	21.92	27.08	92.89	14.17	73.5	87.67		B	B	-	B	B	B	B	B	B	B	B	B	B	B	B	B	B	B	B	B	B	B	B	B	B	B	B	B	B	B	B	B	B	B	B	B	B	B	B	B
168	17.5	3.17	12.08	15.25	56.67	14.67	53	67.67		B	B	B	B	B	B	B	B	B	B	B	B	B	B	B	B	B	B	B	B	B	B	B	B	B	B	B	B	B	B	B	B	B	B	B	B	B	B	B	B
169	16.5	3	9.17	12.17	43.08	6.5	30.5	37		A	A	A	A	A	A	A	A	A	A	A	A	A	A	A	A	A	A	A	A	A	A	A	A	A	B	B	B	B	B	B	B	A	A	A	A	A	A	A	A
170	22.25	4.58	16.33	20.92	52.5	8.92	44.67	53.58		B	B	B	B	B	B	B	B	B	B	B	B	B	B	B	A	A	A	A	A	A	A	A	A	A	A	A	A	A	A	A	A	A	A	A	A	A	A	A	A
171	17.33	3.17	11.67	14.83	58.42	13.58	57.42	71		A	A	-	A	A	-	A	A	A	A	A	A	A	A	A	A	A	A	A	A	A	A	A	A	A	B	B	B	B	B	B	B	B	B	B	B	B	B	B	B
172	18	3.33	12.58	15.92	60.91	11.17	56.33	67.5		B	B	B	B	B	B	B	B	B	B	B	B	B	B	B	B	B	B	B	B	B	B	B	B	B	B	B	B	B	B	B	B	B	B	B	B	B	B	B	B
173	22.75	4.67	19.33	24	74.36	10	52.7	62.7		A	A	A	A	A	A	A	A	A	B	B	B	B	B	B	A	A	A	A	A	A	A	A	A	A	A	A	A	A	A	A	A	A	A	A	A	B	B	B	B
174	23.75	5.5	19.5	25	74.67	13.17	67.58	80.75		B	B	B	B	B	-	B	B	B	B	B	B	B	B	B	A	A	A	A	A	A	A	A	B	B	B	B	B	B	B	B	B	B	A	A	A	A	A	A	A
175	25.5	6.33	23.17	29.5	72	13.45	71.64	85.09		B	B	B	B	B	-	B	B	B	B	B	B	B	-	B	A	A	A	A	A	A	A	A	B	B	B	B	B	B	B	B	B	B	A	A	A	A	A	A	A
176	18.67	2.75	11.08	13.83	55.08	8.08	41.33	49.42		A	A	A	A	A	-	A	A	A	A	A	A	A	A	A	A	H	H	H	H	H	A	A	A	A	B	B	B	B	B	B	B	B	B	B	B	B	B	B	B
177	24.08	4	17	21	83.82	9.7	62	71.7		A	A	H	A	A	-	A	A	A	A	A	A	A	A	A	A	A	B	B	B	B	B	B	B	B	B	B	B	B	B	B	B	B	B	B	B	B	B	B	B
178	19.25	2.45	12.55	15	74.5	9.75	58.63	68.38		A	A	A	A	A	A	A	A	A	A	A	A	A	A	A	A	A	B	B	B	B	B	B	B	B	A	A	B	B	B	B	B	B	B	B	B	B	B	B	B
179	25.58	3.42	19.33	22.75	79.33	8.1	63.3	71.4		A	A	A	A	A	A	A	A	A	A	A	A	A	A	A	A	A	A	A	A	A	A	H	A	H	A	A	A	A	A	A	A	A	B	-	B	B	B	B	B
180	18.75	3.33	11.67	15	64	12.25	56.17	68.42		A	A	A	A	A	A	A	A	A	A	A	A	A	A	A	A	A	A	A	A	A	A	A	B	B	A	A	B	B	B	B	B	B	B	B	B	B	B	B	B
181	15.92	1.83	8.08	9.92	69	13.75	67.42	81.17		B	H	H	B	H	H	H	H	H	H	H	H	A	A	A	H	H	H	B	B	B	H	-	H	B	H	H	B	B	B	B	B	B	B	B	B	B	B	H	H
182	18.42	3.33	11	14.33	62.25	10.92	53.25	64.17		B	B	B	A	A	A	A	A	A	A	A	A	A	A	A	A	A	A	A	A	A	A	A	A	A	H	H	B	H	H	H	-	H	H	-	H	H	H	H	H
183	21.25	3.92	14.42	18.33	68.17	10.25	63.08	73.33		A	B	A	A	A	A	A	A	A	A	A	A	A	A	A	A	A	A	A	A	A	A	A	A	A	A	A	A	A	A	A	A	A	A	A	A	A	A	A	A
184	21.92	5	17.83	22.83	71.2	11.78	63.56	75.33		A	A	A	A	A	A	A	A	A	H	H	H	H	H	H	A	A	A	A	A	A	A	A	A	A	B	B	B	B	B	B	B	B	B	B	B	B	B	B	B
185	19.17	2.17	11.5	13.67	57	8	50	58		A	B	B	B	B	B	B	B	B	B	B	B	B	B	B	H	B	B	B	B	B	B	B	B	B	B	B	B	B	B	B	A	A	A	A	A	A	A	A	A
186	20.67	3.73	16.64	20.36	74.5	12.5	82	94.5		B	A	A	A	A	A	A	A	A	A	A	A	A	A	A	A	A	A	B	B	B	H	H	-	B	B	B	B	B	B	B	B	B	B	B	B	B	B	A	A
187	25.17	5.17	23	28.17	73.4	8.6	67.8	76.4		A	A	A	-	H	A	A	A	A	A	A	A	A	A	A	A	A	A	A	A	A	A	A	A	A	A	A	A	A	A	A	A	A	A	A	A	A	A	A	A
188	18.17	3	10.08	13.08	68.73	10.5	51.8	62.3		A	A	A	A	A	A	A	A	A	A	A	A	A	A	A	A	A	A	A	A	A	A	A	A	A	A	A	A	A	A	A	A	A	A	A	A	A	A	A	-
189	16.33	2.92	10.5	13.42	58.42	15	59.17	74.17		A	A	A	B	B	B	B	B	B	B	B	B	B	B	B	B	B	B	B	B	B	B	B	B	B	B	B	B	B	B	B	B	B	B	B	B	B	B	B	B
190	18.5	3.83	13.25	17.08	59.17	10.64	52	61.75		B	B	B	B	B	B	B	H	B	B	B	B	B	B	B	B	B	B	B	B	B	B	B	B	B	B	B	B	B	B	B	B	B	B	B	-	B	B	B	B
191	19.5	3.33	14.42	17.75	54.58	9.42	48.83	58.25		B	B	A	A	A	A	A	A	A	A	A	A	A	A	A	A	A	A	A	A	A	B	B	B	B	B	B	B	B	B	B	B	B	B	B	B	B	B	B	B
192	25.25	4.42	20.17	24.58	74.8	9	60.6	69.6		B	B	B	B	B	B	B	B	B	B	B	B	B	B	B	B	B	B	B	B	B	B	B	B	B	B	B	A	A	A	A	A	A	A	A	A	A	A	B	B
193	21.33	3.83	15.17	19	75.17	14.17	64.5	78.67		B	B	B	B	B	B	B	B	B	B	B	B	B	B	B	H	B	B	B	B	B	B	A	A	A	A	A	A	A	A	A	B	B	B	B	B	A	A	A	B
194	16.83	1.92	9.33	11.25	58	10.92	45.08	56		A	A	A	A	A	B	B	H	B	B	A	A	A	A	A	A	A	A	A	A	A	B	B	B	B	A	-	A	A	A	A	A	A	A	B	B	B	B	B	B
195	26.25	2.33	18.58	20.92	77	9.55	60.09	69.64		A	A	A	H	A	A	A	A	A	A	A	A	A	A	A	A	A	A	A	A	A	A	-	A	A	A	-	A	A	A	A	A	A	A	B	B	B	B	B	B
196	19	3.67	12.58	16.25	77.67	13.18	63.82	77		A	A	A	A	A	A	A	A	A	A	A	A	A	A	A	A	A	A	A	A	A	A	B	-	H	B	B	B	B	B	B	B	B	B	B	-	B	B	B	H
197	19.42	3.25	12.08	15.33	53.82	8.42	47.67	56.08		A	A	A	A	A	A	A	A	A	B	B	B	B	B	B	A	A	A	A	A	B	B	B	B	B	A	A	A	A	A	A	A	A	A	A	A	A	A	A	A
198	-	-	-	-	-	-	-	-		A	A	A	-	A	A	A	A	A	A	A	A	A	A	A	A	A	A	A	A	A	A	A	A	A	A	A	A	A	A	A	A	A	A	A	A	A	A	A	A
199	-	-	-	-	-	-	-	-		A	A	A	H	A	A	A	A	A	A	A	A	A	A	A	A	A	B	B	B	B	B	B	B	B	B	B	B	B	B	B	B	B	B	B	B	B	B	B	B
200	-	-	-	-	-	-	-	-		B	B	B	B	B	B	B	B	B	B	B	B	B	B	B	B	B	B	B	B	B	B	B	B	B	B	B	B	B	B	B	B	B	B	B	B	B	-	B	B
201	-	-	-	-	-	-	-	-		B	B	B	B	B	B	B	B	B	B	B	B	B	B	B	B	B	B	B	B	B	A	A	B	B	B	B	A	A	A	A	A	B	B	B	-	A	A	B	B
202	-	-	-	-	-	-	-	-		B	B	B	B	B	B	B	B	B	B	B	B	B	B	B	A	H	H	H	H	H	H	H	-	H	H	H	-	H	H	H	H	H	H	H	H	H	H	H	H
203	-	-	-	-	-	-	-	-		H	H	H	A	A	A	A	A	A	A	A	A	A	A	A	A	A	A	A	A	A	B	B	B	B	A	A	A	A	A	A	A	A	A	A	A	A	A	A	A
204	-	-	-	-	-	-	-	-		A	A	A	A	A	A	A	A	A	A	A	A	A	A	A	A	A	-	A	A	A	A	A	A	A	A	A	A	A	A	A	A	A	A	A	A	A	A	A	A
205	-	-	-	-	-	-	-	-		A	A	A	H	A	A	-	A	A	B	B	B	B	B	B	A	A	-	A	A	A	A	A	A	A	A	A	A	A	A	A	A	A	A	A	A	A	H	H	H
206	-	-	-	-	-	-	-	-		A	A	A	-	A	A	A	A	A	A	A	A	A	A	A	A	A	A	A	A	A	A	A	A	A	A	B	B	B	B	B	B	B	B	B	B	B	B	A	A
207	-	-	-	-	-	-	-	-		B	B	B	B	B	B	B	B	B	B	B	B	B	B	B	B	B	B	B	B	B	B	-	A	A	A	A	A	A	A	A	A	A	A	A	A	A	A	A	A
208	-	-	-	-	-	-	-	-		B	B	B	B	B	B	B	-	B	B	B	B	B	B	B	B	B	A	A	A	A	H	H	-	H	B	B	B	B	B	B	B	B	B	B	B	B	B	B	B
209	-	-	-	-	-	-	-	-		B	B	B	B	B	B	B	B	B	B	B	B	B	-	B	H	B	-	H	-	-	H	B	B	B	B	B	B	B	B	B	B	B	B	B	-	B	B	B	B
210	-	-	-	-	-	-	-	-		B	B	B	B	B	-	B	B	H	B	B	B	B	B	H	H	H	H	H	H	H	H	H	H	H	H	H	-	H	H	H	H	H	H	H	A	A	A	A	H
211	-	-	-	-	-	-	-	-		B	B	B	B	B	-	B	B	B	B	B	B	B	B	B	B	B	B	B	B	B	B	B	-	B	B	B	B	B	B	B	B	A	A	A	A	A	A	A	A
212	-	-	-	-	-	-	-	-		A	H	H	B	B	B	B	B	B	B	B	B	B	B	B	B	B	B	B	B	B	B	B	B	B	B	B	B	B	B	B	B	B	B	B	B	B	B	H	H
213	-	-	-	-	-	-	-	-		A	A	A	H	A	A	A	A	A	A	A	A	A	A	A	A	A	A	A	A	A	A	A	A	A	A	A	A	A	A	A	A	A	A	A	A	A	A	A	A
214	-	-	-	-	-	-	-	-		A	A	A	H	H	H	H	H	H	H	H	H	H	H	H	A	H	H	H	H	H	H	H	H	H	B	B	-	B	B	B	B	B	B	B	B	H	B	H	H
215	-	-	-	-	-	-	-	-		A	H	H	B	B	B	B	B	B	B	B	B	B	B	B	B	B	B	B	B	B	B	B	B	B	B	B	B	B	B	B	B	B	B	B	B	B	B	H	H
216	-	-	-	-	-	-	-	-		H	H	H	A	A	A	A	A	A	A	A	A	A	A	A	A	A	B	B	B	B	B	B	B	B	B	B	B	B	B	B	B	B	B	B	B	B	B	B	B
217	-	-	-	-	-	-	-	-		B	B	B	B	B	B	A	B	B	B	B	B	A	A	A	B	B	B	B	B	B	B	B	A	A	A	A	A	A	A	A	A	A	A	A	A	A	A	B	B
218	-	-	-	-	-	-	-	-		B	A	A	-	A	A	-	A	A	A	A	A	B	B	B	B	B	B	B	B	B	B	B	B	B	B	B	B	B	B	B	B	B	B	B	-	B	B	B	B
219	-	-	-	-	-	-	-	-		B	B	B	B	B	B	B	B	B	B	B	B	B	B	B	A	A	-	A	A	A	A	-	A	A	-	A	A	-	A	A	A	A	A	A	A	A	A	A	A
220	-	-	-	-	-	-	-	-		B	B	B	B	B	B	B	B	B	B	B	B	B	B	B	B	B	B	B	B	B	B	B	B	B	B	B	B	B	B	B	B	B	B	B	B	B	B	B	B
221	-	-	-	-	-	-	-	-		B	B	B	B	B	B	B	B	B	B	B	B	B	-	B	B	B	B	B	B	B	B	B	B	B	B	B	B	A	A	A	A	A	A	A	A	A	A	A	A
222	-	-	-	-	-	-	-	-		A	A	A	-	A	A	A	A	A	A	A	A	A	A	A	A	A	A	A	A	A	A	A	A	A	A	-	A	A	A	A	A	A	A	A	A	A	A	A	A
223	-	-	-	-	-	-	-	-		B	B	B	B	B	B	B	B	B	B	B	B	B	B	B	B	B	B	B	B	B	B	B	B	B	B	B	B	B	B	B	B	B	B	B	-	B	B	B	A
224	-	-	-	-	-	-	-	-		B	B	B	B	B	B	B	B	B	B	B	B	B	B	B	B	B	B	B	B	B	B	B	B	B	B	A	A	A	A	A	A	A	A	A	A	A	A	A	B
225	-	-	-	-	-	-	-	-		B	B	B	B	B	B	B	B	B	B	B	B	B	B	B	B	B	B	B	B	B	B	B	B	B	B	-	A	A	A	A	A	A	A	A	A	A	A	A	B
226	-	-	-	-	-	-	-	-		-	A	A	A	A	-	H	A	A	A	A	A	A	A	A	A	A	A	A	A	-	A	-	A	A	A	A	A	A	A	A	A	A	A	B	B	B	B	B	B
227	-	-	-	-	-	-	-	-		B	B	B	B	B	B	B	B	B	B	B	B	B	B	B	A	A	H	A	-	-	H	H	A	H	H	H	A	H	A	H	-	-	A	B	B	H	A	-	-
228	-	-	-	-	-	-	-	-		B	B	B	B	B	B	B	B	B	B	B	B	B	B	B	A	A	A	A	A	A	B	B	B	B	B	B	B	B	B	B	-	B	B	B	B	B	B	B	B
229	-	-	-	-	-	-	-	-		B	A	A	A	A	A	A	A	A	A	A	A	A	A	A	A	A	A	A	A	A	A	A	A	B	B	B	B	B	B	B	B	B	B	B	B	B	B	B	B
230	-	-	-	-	-	-	-	-		B	B	B	B	-	B	B	B	B	B	B	B	B	B	B	B	B	A	A	A	A	A	-	A	A	B	B	B	A	A	A	A	A	A	A	A	A	A	A	A
231	-	-	-	-	-	-	-	-		A	A	A	A	A	A	A	A	A	A	A	A	A	A	A	A	A	A	A	A	A	A	A	A	A	A	A	A	A	A	A	A	A	H	B	A	A	A	-	A
232	-	-	-	-	-	-	-	-		B	B	B	B	B	B	B	B	B	B	B	B	B	B	B	B	B	B	B	B	B	B	A	A	B	B	-	A	A	A	A	A	A	A	A	A	A	A	A	B
233	-	-	-	-	-	-	-	-		A	A	A	A	-	A	A	A	A	A	A	A	A	A	A	A	A	A	A	A	A	A	A	A	A	A	A	A	A	A	A	A	A	B	B	B	A	A	A	B
234	-	-	-	-	-	-	-	-		A	A	A	A	A	A	-	A	A	A	A	A	A	A	A	A	A	A	A	A	A	A	-	A	A	A	A	A	A	A	A	A	A	A	A	A	A	A	A	A
235	-	-	-	-	-	-	-	-		B	B	B	B	B	B	B	B	B	A	A	A	A	A	A	A	A	A	A	A	A	A	B	B	B	B	B	B	B	B	B	B	B	B	A	A	A	A	A	A
236	-	-	-	-	-	-	-	-		-	B	B	-	B	B	B	H	B	-	B	-	A	-	A	A	A	-	A	H	-	A	-	A	-	B	-	B	B	H	B	-	-	-	B	-	-	B	-	B
237	-	-	-	-	-	-	-	-		B	B	B	B	B	B	B	B	B	B	B	B	B	B	B	-	B	B	B	B	B	B	B	B	B	B	A	A	A	A	A	A	A	A	A	A	A	A	A	B
238	-	-	-	-	-	-	-	-		A	A	A	A	A	A	A	A	A	A	A	A	A	A	A	A	A	B	B	B	B	B	B	B	B	A	A	B	B	B	B	B	B	B	B	B	B	-	B	B
239	-	-	-	-	-	-	-	-		B	B	B	B	B	B	B	H	B	B	B	B	B	B	B	B	B	B	B	B	B	B	B	B	B	A	B	B	B	B	B	B	B	B	B	B	B	H	A	A
240	-	-	-	-	-	-	-	-		A	A	A	-	A	A	H	A	A	A	A	A	A	A	A	A	A	B	B	B	B	H	B	B	B	B	B	B	B	B	B	B	B	B	B	-	B	B	B	B
241	-	-	-	-	-	-	-	-		B	B	-	B	B	B	B	B	B	B	B	B	B	B	B	B	B	B	B	B	B	B	B	B	B	B	B	B	A	A	A	A	-	A	A	A	A	A	A	A
242	-	-	-	-	-	-	-	-		A	A	A	H	A	A	-	A	A	A	A	A	A	A	A	A	A	A	A	A	H	H	H	H	H	H	-	A	A	A	A	A	A	A	A	A	B	B	B	B
243	-	-	-	-	-	-	-	-		A	A	A	A	A	A	A	A	A	A	A	A	A	A	A	A	A	A	A	A	A	A	A	B	B	B	B	B	B	B	B	B	B	B	B	B	B	B	B	B
244	-	-	-	-	-	-	-	-		A	A	A	-	A	A	A	A	A	A	A	A	A	A	A	A	A	A	A	A	A	A	A	A	A	A	A	A	A	A	A	A	A	A	A	A	A	A	A	A
245	-	-	-	-	-	-	-	-		A	A	A	A	A	A	A	A	A	A	A	A	A	A	A	A	A	A	A	A	A	A	A	A	A	H	H	H	H	H	H	H	A	A	A	A	A	A	A	A
246	-	-	-	-	-	-	-	-		A	A	A	A	A	A	A	-	A	B	B	-	B	B	B	A	A	A	A	A	A	A	A	B	B	B	B	B	B	B	B	B	B	B	B	A	A	A	A	A
247	-	-	-	-	-	-	-	-		B	B	B	B	B	B	B	B	B	B	B	B	B	B	B	B	B	B	B	A	A	A	A	A	A	A	A	A	A	A	A	A	A	A	A	A	A	A	B	B
248	-	-	-	-	-	-	-	-		A	A	A	A	A	A	-	A	A	A	A	A	A	A	A	A	A	A	A	A	A	A	-	A	A	A	A	A	A	A	A	A	A	B	B	B	A	A	A	B
249	-	-	-	-	-	-	-	-		B	B	B	H	H	H	H	H	H	H	H	H	H	H	H	A	A	A	H	H	H	H	H	H	H	B	B	B	B	B	B	B	B	A	A	A	A	A	A	A
250	-	-	-	-	-	-	-	-		A	A	A	-	A	A	A	A	A	A	A	A	A	A	A	A	A	A	A	A	A	A	A	A	B	B	B	B	B	B	B	B	B	B	B	H	H	H	H	H
251	-	-	-	-	-	-	-	-		A	A	A	A	A	A	A	A	A	A	A	A	A	A	A	A	A	A	A	A	A	A	A	A	A	A	B	B	B	B	B	B	B	B	B	A	A	A	A	A
252	-	-	-	-	-	-	-	-		B	B	B	B	B	B	B	B	B	B	B	B	B	B	B	B	B	B	B	B	B	B	B	B	B	B	B	B	B	B	B	B	B	B	B	-	B	B	B	B
253	-	-	-	-	-	-	-	-		B	B	B	B	B	B	-	B	B	B	B	B	B	B	B	B	B	B	B	B	B	B	B	B	B	A	A	A	A	A	A	A	A	A	A	A	A	A	A	A
254	-	-	-	-	-	-	-	-		B	B	B	B	B	B	B	-	B	B	B	B	B	B	B	B	B	B	B	B	B	B	B	B	B	A	A	A	A	A	A	A	A	A	A	A	A	A	A	A
255	-	-	-	-	-	-	-	-		A	A	A	A	A	A	A	A	A	A	A	A	A	A	A	A	A	A	A	A	A	A	A	A	A	A	B	B	B	B	-	B	A	A	B	B	B	B	B	B
256	-	-	-	-	-	-	-	-		A	A	A	A	A	A	H	A	A	A	A	A	A	A	A	A	A	-	A	A	A	A	A	A	B	B	B	B	B	B	B	B	B	B	B	B	B	B	B	B
258	-	-	-	-	-	-	-	-		B	B	B	B	B	B	B	H	B	B	B	B	B	B	B	B	B	B	B	B	B	B	A	A	A	A	A	A	A	A	A	A	A	A	A	H	H	H	H	H
259	-	-	-	-	-	-	-	-		B	B	B	B	B	B	B	B	B	B	B	B	B	B	B	H	B	B	B	B	B	B	B	B	B	A	-	A	A	A	A	A	A	A	A	A	A	A	A	A
260	-	-	-	-	-	-	-	-		-	H	-	H	A	-	-	H	A	-	A	-	A	-	-	A	A	H	A	H	-	H	-	A	-	H	-	A	H	A	-	A	-	A	A	A	H	A	-	-
261	-	-	-	-	-	-	-	-		A	A	A	A	A	A	A	A	A	A	A	A	A	A	A	A	A	A	H	H	H	H	H	B	B	B	B	B	B	B	B	B	B	-	B	B	B	B	B	B
262	-	-	-	-	-	-	-	-		A	A	B	B	B	B	B	B	B	B	B	B	B	B	B	B	B	B	B	B	B	-	B	B	B	B	B	B	B	A	A	A	A	A	A	A	A	A	A	A
263	-	-	-	-	-	-	-	-		A	A	A	-	A	A	A	A	A	A	A	A	A	A	A	A	A	A	A	A	A	B	B	B	B	B	B	B	B	B	B	B	B	B	B	-	B	B	B	B
264	-	-	-	-	-	-	-	-		A	A	A	-	A	A	A	A	A	B	B	B	B	B	B	A	A	A	A	A	B	-	B	B	B	A	A	A	A	A	A	A	A	A	A	A	A	A	A	A
265	-	-	-	-	-	-	-	-		A	A	A	A	A	A	A	A	A	A	A	A	A	A	A	A	A	A	A	A	A	A	A	A	A	A	-	A	A	A	A	A	A	A	A	A	A	A	A	A
266	-	-	-	-	-	-	-	-		A	A	A	A	A	A	A	A	A	A	A	A	A	A	A	B	B	B	B	B	B	B	B	B	B	B	H	A	A	A	A	A	A	A	A	A	A	A	A	A
267	-	-	-	-	-	-	-	-		B	B	B	H	H	H	H	H	H	H	H	H	A	A	A	A	A	A	A	A	A	A	A	-	H	B	B	B	B	B	B	B	B	B	B	B	B	B	B	B
268	-	-	-	-	-	-	-	-		A	A	A	A	A	A	A	-	A	A	A	A	A	A	A	A	A	B	B	B	B	B	B	B	B	A	A	B	B	B	B	B	B	B	B	-	-	B	B	B
269	-	-	-	-	-	-	-	-		A	B	B	B	B	B	B	B	B	B	B	B	B	B	B	B	B	B	B	B	B	B	B	B	B	B	B	B	B	B	B	B	B	B	B	B	B	B	B	B
270	-	-	-	-	-	-	-	-		B	B	B	B	B	B	B	B	B	B	B	B	B	B	B	A	A	A	A	A	H	A	A	A	A	A	B	B	B	B	B	B	B	B	B	B	B	B	B	B
271	-	-	-	-	-	-	-	-		A	A	A	A	A	A	A	A	A	A	A	A	A	A	A	A	A	-	A	A	A	A	A	A	A	A	A	A	A	A	A	A	A	A	-	A	A	A	A	A
272	-	-	-	-	-	-	-	-		B	A	A	A	A	A	-	A	A	A	A	A	H	B	B	B	B	B	B	B	B	B	B	B	B	B	B	B	B	B	B	B	B	B	B	B	H	B	B	B
273	-	-	-	-	-	-	-	-		A	A	A	A	A	A	A	A	A	B	B	B	B	B	B	A	A	A	A	A	A	A	A	A	A	B	-	B	B	B	B	B	B	B	B	B	B	B	B	B
274	-	-	-	-	-	-	-	-		B	B	B	B	B	B	B	B	B	B	B	B	B	B	B	B	B	B	B	B	B	B	B	B	B	B	B	B	B	B	B	B	B	A	A	B	B	B	B	B
275	-	-	-	-	-	-	-	-		B	B	B	B	B	B	H	B	B	B	B	B	B	B	B	B	B	B	B	B	B	B	B	A	A	A	A	A	A	A	A	A	A	A	A	B	B	B	B	B
276	-	-	-	-	-	-	-	-		A	A	A	A	A	A	A	A	A	A	A	A	A	A	A	A	A	A	A	A	A	A	A	A	A	A	A	A	A	A	A	A	A	A	A	A	A	A	A	A
277	-	-	-	-	-	-	-	-		A	A	A	A	A	A	A	A	A	A	A	A	A	A	A	A	A	-	A	A	-	A	-	A	A	B	B	B	B	B	B	B	B	B	B	B	H	B	B	B
278	-	-	-	-	-	-	-	-		B	B	B	B	B	B	B	B	B	B	B	B	B	-	B	B	B	B	B	B	B	H	B	B	B	B	B	B	B	B	B	B	B	B	B	B	B	B	B	B
279	-	-	-	-	-	-	-	-		B	B	B	B	B	B	B	B	B	B	B	B	B	-	B	B	H	H	H	A	A	A	A	A	A	A	A	A	A	A	A	A	A	A	A	A	A	A	A	A
280	-	-	-	-	-	-	-	-		B	B	B	B	B	B	B	B	B	B	B	B	B	-	B	B	A	A	A	A	A	A	A	A	A	A	-	A	A	A	A	A	A	H	H	-	H	H	H	H
281	-	-	-	-	-	-	-	-		H	H	H	H	H	H	H	H	H	B	B	B	H	H	A	A	A	A	A	A	A	A	-	A	H	A	H	B	B	B	B	B	B	B	B	B	B	-	B	B
282	-	-	-	-	-	-	-	-		B	B	B	B	A	A	A	-	B	B	B	B	B	-	B	H	B	B	B	B	B	B	A	A	A	A	A	A	A	A	A	A	A	A	A	A	A	A	A	A
283	-	-	-	-	-	-	-	-		A	A	A	H	A	A	A	A	A	-	H	H	-	-	-	A	A	-	A	-	A	A	B	B	B	B	B	B	B	B	-	B	B	B	A	A	A	A	A	A
[truncated: 141 more columns]
